# Supplementary material for: Developmental Modulation of Root Cell Wall Architecture Confers Resistance to an Oomycete Pathogen
Source: Curr Biol. 2020 Nov 2;30(21):4165–4176.e5. doi: 10.1016/j.cub.2020.08.011 (PMC7658807; doi:10.1016/j.cub.2020.08.011)
Supplement: Table S1. Primers Used in This Study, Related to STAR Methods [file mmc2.xlsx]

## Sheet: Sheet1
Name	Identifier	Usage	Forward	Reverse
MtH3l	Medtr4g097175/MtrunA17_Chr4g0054161	qPCR	CTTTGCTTGGTGCTGTTTAGATGG	ATTCCAAAGGCGGCTGCATA
MtUBQ	Medtr3g091400/MtrunA17_Chr3g0126781	qPCR	GCAGATAGACACGCTGGGA	AACTCTTGGGCAGGCAATAA
API	Medtr4g013235/MtrunA17_Chr4g0004861	qPCR	TGAGCAGCCTATACATAATGTAG	AGCAATAACGTGACTGTTTGGAGG
API	Medtr4g013235/MtrunA17_Chr4g0004861	qPCR	TTGCTGCTCACGACAAAAGC	TTGAGGCATAACCCGCTCAG
HAPI1	Medtr7g071440/MtrunA17_Chr7g0244031	qPCR	TTGAAGCTAAAAAGGATAGTC	AGGACATTCAGCAGGTAGCTC
HAPI2	Medtr8g086300/MtrunA17_Chr8g0379031	qPCR	TGGACGATTTGGGCTCTCAC	ATGGTCACTGCTTTCGGGAG
AtSCAR2	AT2G38440	qPCR	AGCATCAGGAACCGAATGAC	AGCATCAGGAACCGAATGAC
Peroxidase	Medtr4g083710/MtrunA17_Chr4R0244780	qPCR	ATGCCCTGGAGTTGTGTCTTGTGC	TGACGGACCACCCACAGCAA
Germin-like protein	Medtr5g046430/MtrunA17_Chr5g0419981	qPCR	CTCTCCAAGACTTTTGTGTTGCA	TCACGAATACACCATCTTTGGG
Lipoxygenase	Medtr5g024020/MtrunA17_Chr5g0406871	qPCR	TCAAGCTTGCTCGTCCGGTCC	CGACCACTTCTAACCCTTCGAGGG
Calmodulin Like protein 42	Medtr3g109320/MtrunA17_Chr3g0139311	qPCR	ACTCACCACCAAACTCAATGCC	ACAAGAGCTCGAATCATCCTTTCG
Xyloglucan Fucosyltransferase FUT6	Medtr4g007220/MtrunA17_Chr4g0001511	qPCR	TCACAACCAATGGAGGAACAGTCC	TCAAACCTGTTGTTGTAGCTGGTC
Endo-xyloglucan transferase , XTH MERI5	Medtr4g128570/MtrunA17_Chr4g0072641	qPCR	GGAGAACCATACACTCTTCACACC	TGCGTTGAGGATTCCAAAGAATGG
Thaumatin-like protein	Medtr1g062660/MtrunA17_Chr1g0180221	qPCR	GGCGCAATCCCACCAGCAAC	ACCACTCCCACCTTGTGGCG
AtSCAR2	AT2G38440	cloning	CACCATGCCGTTGACGAGGTACC	TCAAGAATCACTCCAACTATCTGAA
prAPI	Medtr4g013235/MtrunA17_Chr4g0004861	cloning	CACCGAGTTGGCCTTTTTATTAAATTTGGTACATAAAAGTG	TTTTCTTCTTCGATAACGAATTCAGCAATTCAGAAACCC
prHAPI1	Medtr7g071440/MtrunA17_Chr7g0244031	cloning	CACCGATATAATTGATGAATGCATGCAACGTTTTTACATTTTC	TGTTCAAGCAATTGATAAACAGTAATTCTACTACAATGC
prHAPI2	Medtr8g086300/MtrunA17_Chr8g0379031	cloning	CACCGAATTTGGTGAGAATTGACTCAAGTTACTGC	CTTCAAAAACCAAAAAGAAGATGACCCTTTATTTATTTTG
PIP1	Medtr8g098375/MtrunA17_Chr8g0386961	cloning	CACCATGGAGAAGGAGGAAGATGTGA	TCAGGTCCTTGTCTTGAAAGG
dCAPS-api	Medtr4g013235/MtrunA17_Chr4g0004861	genotyping	TGAGGCTGAAGTTCCTTCACTTGAAAAGG	CACTAGAAACGAGATTTTGTTCAGACTGAATATTGCGAAGC
Mt4gSCAR2-snpF	Medtr4g013235/MtrunA17_Chr4g0004861	genotyping	caccCACAGTCTTACGGCTCGTGTT	TGGCTCTTACAGATGAAGCTGA
apia		mapping	CCGAAGTTTTTGGGGACATA	AGAAGATTTTGACCCCCACTT
Apib		mapping	ATCCGAAACTTGTGCAGCTT	TGTGGTGAGAATGCATGGTT
Apik		mapping	GATGAAGCTCCTGCTGATCC	GTGCCATTGCTCCATAAACC
MTIC 331		mapping	CCCTCTTCTACCTCCTTTCCA	GGAAGAGAAGATGGGGGTGT
EPJ005		mapping	AATTTTCCAAACTCCCATTCAA	ATGCCGTTGCACCACTCTA
Apih		mapping	GTAGTAAGTATATGTTTAGG	CCAAGTCCCAGTCCAGTACC
Apin		mapping	TGATCTCAAAACTGGAGATGCT	TCCTCAAGACATTTGGCAGA
McSSR		mapping	CTCACGAGAACAGCATGAGG	AATTGCATGTGCTGCATACTTA
MTIC1296		mapping	GCGTCCACATACACAGACAT	GGACATGTCTCCAACAAAACT
