# Supplementary material for: Developmental Modulation of Root Cell Wall Architecture Confers Resistance to an Oomycete Pathogen
Source: Curr Biol. 2020 Nov 2;30(21):4165–4176.e5. doi: 10.1016/j.cub.2020.08.011 (PMC7658807; doi:10.1016/j.cub.2020.08.011)
Supplement: Data S1. List of Probes Showing Differential Regulation between API and api Plants and at 16 h after Infection, Related to Figures 3 and S5 — (A) List of probes showing differential regulation between wild type API plants and api mutant plants in control condition. Significantly differential probes with a log2 ratio > 1 are in red, repressed probes are in green (log2 ratio < −1), data were considered significant when the fold change lead to a Bonferroni adjusted p value < 0.05. Affymetrix GeneChip Medicago Transcriptome Assay probes identifiers are in column A. Gene accession numbers from version 4.0 of the M. truncatula genome are in column B. Mapman Mapping Mt_AFFY_Mt3.0_0510 of each gene is indicated in column C and D. Annotations are displayed in column G. (B) List of probes showing differential regulation between API plants at 16 hours post inoculation compared to API mock plants as well as api plants at 16 hours post inoculation compared to api mock plants. Significantly differential probes with a log2 ratio > 1 are in red, repressed probes are in green (log2 ratio < −1), data were considered significant when the fold change lead to a Bonferroni adjusted p value < 0.05. Affymetrix GeneChip Medicago Transcriptome Assay probes identifiers are in column A. Gene accession numbers from version 4.0 of the M. truncatula genome are in column B. Mapman Mapping Mt_AFFY_Mt3.0_0510 of each gene is indicated in column C and D. Annotations are displayed in column I. (C) List of probes showing differential regulation between API and api plants at 16 hours post inoculation. Significantly differential probes with a log2 ratio > 1 are in red, repressed probes are in green (log2 ratio < −1), data were considered significant when the fold change lead to a Bonferroni adjusted p value < 0.05. Affymetrix GeneChip Medicago Transcriptome Assay probes identifiers are in column A. Gene accession numbers from version 4.0 of the M. truncatula genome are in column B. Mapman Mapping Mt_AFFY_Mt3.0_0510 of each gene is indicated in column C and D. Annotations are displayed in column G. [file mmc3.xlsx]

## Sheet: A
Probe Set ID	Genome V4.0 ID	Mapman Functional class	Mapman Functional class name	api mock /API mock	pval (Bonferroni) api mock /API mock	Annotation from Czaja et al. 2012
Mtr.5263.1.S1_at	Medtr6g084120.1	35.2	'not assigned.unknown'	2.10704	0.0424231	Transcription factor BEE 3 AltName: Full=Protein Brassinosteroid enhanced expression 3; AltName: Full=Transcription factor EN 76; AltName: Full=bHLH transcription factor bHLH050; AltName: Full=Basic helix-loop-helix protein 50; Short=bHLH 50; Short=AtbHLH50;
Mtr.44770.1.S1_a_at	Not assigned	35.2	'not assigned.unknown'	2.04054	0.0184169	hypothetical protein predicted by Glimmer/Critica
Mtr.1904.1.S1_at	Not assigned	35.2	'not assigned.unknown'	1.98829	0.0260277	hypothetical protein predicted by Glimmer/Critica
Mtr.44770.1.S1_at	Not assigned	35.2	'not assigned.unknown'	1.96195	0.0061373	hypothetical protein predicted by Glimmer/Critica
Mtr.23946.1.S1_at	Medtr4g073230.1	30.2.17	'signalling.receptor kinases.DUF 26'	1.59441	0.0218433	Putative cysteine-rich receptor-like protein kinase 39 Short=Cysteine-rich RLK39; EC=2.7.11.-; Flags: Precursor;
Mtr.22684.1.S1_at	Not assigned	35.2	'not assigned.unknown'	1.57872	0.0337957	Putative ribonuclease H protein At1g65750 EC=3.1.26.4;
Mtr.12696.1.S1_at	Medtr2g043850.1	26.7	'misc.oxidases - copper, flavone etc.'	1.5157	0.0470715	Probable flavin-containing monooxygenase 1 EC=1.14.13.-;
Mtr.48139.1.S1_at	Not assigned	30.11	'signalling.light'	1.49095	0.000784049	far-red impaired responsive protein, putative
Mtr.47691.1.S1_at	Not assigned	35.2	'not assigned.unknown'	1.48386	0.012393	hypothetical protein predicted by Glimmer/Critica
Mtr.11103.1.S1_at	Not assigned	35.2	'not assigned.unknown'	1.46105	0.0010707	hypothetical protein predicted by Glimmer/Critica
Mtr.50913.1.S1_at	Medtr4g059620.1	35.2	'not assigned.unknown'	1.40196	0.0084592	hypothetical protein predicted by Glimmer/Critica
Mtr.42877.1.S1_at	Not assigned	35.2	'not assigned.unknown'	1.34197	0.0250591	expressed protein
Mtr.7001.1.S1_at	Medtr4g104760.1	35.2	'not assigned.unknown'	1.32136	0.0403871	hypothetical protein predicted by Glimmer/Critica
Mtr.33650.1.S1_at	Not assigned	35.2	'not assigned.unknown'	1.29657	0.0295632	hypothetical protein predicted by Glimmer/Critica
Mtr.51483.1.S1_x_at	Medtr1g041550.1	35.2	'not assigned.unknown'	1.2389	0.0467328	hypothetical protein predicted by Glimmer/Critica
Mtr.8511.1.S1_at	Medtr1g030268.1	26.28	'misc.GDSL-motif lipase'	1.23532	0.028894	Esterase EC=3.1.1.-; AltName: Full=Early nodule-specific protein homolog; AltName: Full=Latex allergen Hev b 13; AltName: Allergen=Hev b 13; Flags: Precursor;
Mtr.4375.1.S1_at	Not assigned	35.2	'not assigned.unknown'	1.23483	0.0229127	hypothetical protein predicted by Glimmer/Critica
Mtr.13904.1.S1_at	Medtr4g057730.3	16.2.1.3	'secondary metabolism.phenylpropanoids.lignin biosynthesis.4CL'	1.16579	0.0458426	4-coumarate--CoA ligase family protein / 4-coumaroyl-CoA synthase family protein
Mtr.29236.1.S1_at	Medtr1g030840.1	20.2.99	'stress.abiotic.unspecified'	1.14576	0.0480913	MLP-like protein 43
Mtr.6499.1.S1_at	Medtr4g045853	10.7	'cell wall.modification'	1.09235	0.00325064	xyloglucan:xyloglucosyl transferase, putative / xyloglucan endotransglycosylase, putative / endo-xyloglucan transferase, putative
Mtr.11283.1.S1_at	Medtr8g010120.2	35.1	'not assigned.no ontology'	1.08483	0.0406776	alpha/beta hydrolase fold
Mtr.16234.1.S1_at	Medtr4g128770.1	20.1	'stress.biotic'	1.05242	0.0425702	Pathogenesis-related protein PR-1 Flags: Precursor;
Mtr.28160.1.S1_at	Not assigned	2.2.1.1	'major CHO metabolism.degradation.sucrose.fructokinase'	-1.03929	0.0325166	pfkB-type carbohydrate kinase family protein
Mtr.41054.1.S1_at	Medtr5g090630.1	26.2	'misc.UDP glucosyl and glucoronyl transferases'	-1.05859	0.0481795	Anthocyanidin 3-O-glucosyltransferase 2 EC=2.4.1.115; AltName: Full=Flavonol 3-O-glucosyltransferase 2; AltName: Full=UDP-glucose flavonoid 3-O-glucosyltransferase 2; Flags: Fragment;
Mtr.19994.1.S1_at	Medtr2g087390.1	35.2	'not assigned.unknown'	-1.21436	0.0367566	expressed protein
Mtr.1437.1.S1_at	Medtr4g022290.1	35.2	'not assigned.unknown'	-1.22246	0.00751998	hypothetical protein predicted by Glimmer/Critica
Mtr.4815.1.S1_at	Medtr4g114870.1	35.2	'not assigned.unknown'	-1.22767	0.0285892	hypothetical protein predicted by Glimmer/Critica
Mtr.31903.1.S1_at	Medtr4g114870.1	35.2	'not assigned.unknown'	-1.27288	0.034496	hypothetical protein predicted by Glimmer/Critica
Mtr.9397.1.S1_at	Medtr4g066460.1	27.3.6	'RNA.regulation of transcription.bHLH,Basic Helix-Loop-Helix family'	-1.29688	0.00255637	Transcription factor bHLH18 AltName: Full=Transcription factor EN 28; AltName: Full=bHLH transcription factor bHLH018; AltName: Full=Basic helix-loop-helix protein 18; Short=bHLH 18; Short=AtbHLH18;
Mtr.45149.1.S1_at	Medtr1g043770.1	35.2	'not assigned.unknown'	-1.34077	0.0481708	hypothetical protein predicted by Glimmer/Critica
Mtr.2797.1.S1_at	Medtr1g099040.1	35.2	'not assigned.unknown'	-1.34332	0.0200847	hypothetical protein predicted by Glimmer/Critica
Mtr.9543.1.S1_at	Medtr4g013235.2	31.1	'cell.organisation'	-1.41091	0.0232685	Protein SCAR2 Short=AtSCAR2; AltName: Full=Protein WAVE4; AltName: Full=Protein DISTORTED 3; AltName: Full=Protein IRREGULAR TRICHOME BRANCH 1;
Mtr.16848.1.S1_at	Medtr5g087760.1	35.1	'not assigned.no ontology'	-1.42782	0.00301273	hypothetical protein
Mtr.48253.1.S1_s_at	Medtr8g032130.1	27.3.22	'RNA.regulation of transcription.HB,Homeobox transcription factor family'	-1.51045	0.0436332	Homeobox-leucine zipper protein ROC1 AltName: Full=Homeodomain transcription factor ROC1; AltName: Full=HD-ZIP protein ROC1; AltName: Full=Protein RICE OUTERMOST CELL-SPECIFIC 1; AltName: Full=GLABRA 2-like homeobox protein 1;
Mtr.25950.1.S1_at	Medtr6g092620.1	17.5.1	'hormone metabolism.ethylene.synthesis-degradation'	-1.55715	0.00143905	1-aminocyclopropane-1-carboxylate oxidase, putative / ACC oxidase, putative
Mtr.23393.1.S1_x_at	Medtr6g061940.1	20.2.1	'stress.abiotic.heat'	-1.62984	0.0477757	18.2 kDa class I heat shock protein
Mtr.34160.1.S1_at	Medtr4g123573.1	27.3.99	'RNA.regulation of transcription.unclassified'	-1.79784	0.0218561	Uncharacterized protein At3g17611
Mtr.45741.1.S1_at	Medtr4g054920.1	26.10	'misc.cytochrome P450'	-1.83767	0.0378221	cytochrome P450-like protein
Mtr.13186.1.S1_at	Medtr3g103410.1	35.2	'not assigned.unknown'	-1.8744	0.0362829	Uncharacterized protein L728
Mtr.30734.1.S1_at	Medtr1g055175.1	35.2	'not assigned.unknown'	-1.92425	0.0226552	hypothetical protein predicted by Glimmer/Critica
Mtr.38795.1.S1_at	Medtr1g060500.1	26.28	'misc.GDSL-motif lipase'	-2.33827	0.0103781	Anther-specific proline-rich protein APG AltName: Full=Protein CEX; Flags: Fragment;
Mtr.21467.1.S1_at	Medtr4g091590.1	20.2.1	'stress.abiotic.heat'	-2.35799	0.0424048	18.2 kDa class I heat shock protein
Mtr.39456.1.S1_at	Medtr2g102267.1	31.4	'cell.vesicle transport'	-2.48714	0.0190521	Coatomer subunit beta'-3 AltName: Full=Beta'-coat protein 3; Short=Beta'-COP 3;
Mtr.12214.1.S1_at	Medtr5g064060.1	20.2.1	'stress.abiotic.heat'	-3.38772	0.017255	17.5 kDa class I heat shock protein AltName: Full=HSP 17.5-M;

## Sheet: B
Probe Set ID	Genome V4.0 ID	Mapman BIN	Mapman BIN name	API 16hpi /API mock	pval (Bonferroni) API 16hpi API mock	api 16hpi / api mock	pval (Bonferroni) api 16hpi / api mock	Annotation from Czaja et al. 2012
Mtr.43572.1.S1_at	Medtr6g005340.1	20.2.99	'stress.abiotic.unspecified'	4.82102	0.00323444	8.03977	0.0071703	Germin-like protein subfamily 1 member 11 Flags: Precursor;
Mtr.40970.1.S1_at	Medtr4g029170.1	26.12	'misc.peroxidases'	4.38695	0.00140437	7.68696	0.0142485	peroxidase, putative
Mtr.9569.1.S1_at	Medtr1g062660.1	20.1	'stress.biotic'	5.4755	0.00262286	7.65447	0.0108512	Thaumatin-like protein 1 Flags: Precursor;
Mtr.9478.1.S1_at	Medtr4g019225.1	16.10	'secondary metabolism.simple phenols'	4.73337	0.00178289	7.24045	0.00363681	Laccase-7 EC=1.10.3.2; AltName: Full=Benzenediol:oxygen oxidoreductase 7; AltName: Full=Urishiol oxidase 7; AltName: Full=Diphenol oxidase 7; Flags: Precursor;
Mtr.39456.1.S1_at	Medtr2g102267.1	31.4	'cell.vesicle transport'	3.58663	0.0128217	6.95728	0.0102893	Coatomer subunit beta'-3 AltName: Full=Beta'-coat protein 3; Short=Beta'-COP 3;
Mtr.35324.1.S1_at	Medtr4g083710.1	26.12	'misc.peroxidases'	3.99839	0.00572864	6.91692	0.00647174	peroxidase, putative
Mtr.33341.1.S1_at	Not assigned	35.2	'not assigned.unknown'	4.75131	0.00337626	6.8654	0.00610731	hypothetical protein predicted by Glimmer/Critica
Mtr.12214.1.S1_at	Medtr5g064060.1	20.2.1	'stress.abiotic.heat'	2.32746	0.0734081	6.75174	0.0291625	17.5 kDa class I heat shock protein AltName: Full=HSP 17.5-M;
Mtr.27396.1.S1_at	Medtr1g036460.1	16.2.1.9	'secondary metabolism.phenylpropanoids.lignin biosynthesis.COMT'	3.3338	0.0794164	6.64705	0.000548471	Isoliquiritigenin 2'-O-methyltransferase EC=2.1.1.-; AltName: Full=Chalcone O-methyltransferase; Short=ChOMT;
Mtr.50164.1.S1_at	Medtr5g081530.1	20.2.1	'stress.abiotic.heat'	2.78479	0.0217944	6.54953	0.0274258	17.8 kDa class I heat shock protein AltName: Full=Clone DCHSP17.7;
Mtr.20079.1.S1_at	Medtr7g113410.1	17.7.1.2	'hormone metabolism.jasmonate.synthesis-degradation.lipoxygenase'	3.57672	0.0186877	6.53899	0.0102928	lipoxygenase, putative
Mtr.33223.1.S1_at	Medtr4g074995.1	26.12	'misc.peroxidases'	3.98727	0.00262697	6.5374	0.0166609	peroxidase, putative
Mtr.33223.1.S1_x_at	Medtr4g074995.1	26.12	'misc.peroxidases'	4.11157	0.0051828	6.33608	0.0126856	peroxidase, putative
Mtr.38795.1.S1_at	Medtr1g060500.1	26.28	'misc.GDSL-motif lipase'	4.11173	0.0283979	6.31203	0.0128837	Anther-specific proline-rich protein APG AltName: Full=Protein CEX; Flags: Fragment;
Mtr.10958.1.S1_at	Medtr4g029180.1	26.12	'misc.peroxidases'	3.56562	0.000390596	6.30843	0.0116592	peroxidase, putative
Mtr.52169.1.S1_at	Medtr4g132380.1	29.5.11.4.3.2	'protein.degradation.ubiquitin.E3.SCF.FBOX'	3.58519	0.0559618	6.21968	0.00772812	F-box family protein
Mtr.30716.1.S1_at	Medtr1g103680.1	26.10	'misc.cytochrome P450'	3.9017	0.00143416	6.17116	0.0087771	cytochrome P450, putative
Mtr.4464.1.S1_at	Medtr1g062660.1	20.1	'stress.biotic'	4.72493	0.0138698	6.16241	0.00602367	Thaumatin-like protein 1 AltName: Full=PpAZ44; Flags: Precursor;
Mtr.13865.1.S1_at	Not assigned	35.2	'not assigned.unknown'	4.21797	0.00949083	6.14688	0.00969549	hypothetical protein predicted by Glimmer/Critica
Mtr.8289.1.S1_at	Medtr7g022490.1	35.2	'not assigned.unknown'	2.94507	0.0168777	6.01476	0.0223953	hypothetical protein predicted by Glimmer/Critica
Mtr.6254.1.S1_at	Medtr2g075530.1	35.2	'not assigned.unknown'	3.34112	0.0197645	5.99249	0.0148536	hypothetical protein predicted by Glimmer/Critica
Mtr.38181.1.S1_at	Medtr4g098930.1	10.7	'cell wall.modification'	2.30941	0.00173141	5.71914	0.00244814	Expansin-like B1 AltName: Full=OsEXLB1; AltName: Full=Expensin-related 1; AltName: Full=OsEXPR1; AltName: Full=OsaEXPb3.1; Flags: Precursor;
Mtr.23266.1.S1_at	Medtr1g075380.1	35.2	'not assigned.unknown'	2.85331	0.0696821	5.68948	0.00501261	Protease inhibitor HPI AltName: Full=Protease inhibitor 1; AltName: Full=HbPI1;
Mtr.17165.1.S1_at	Medtr2g063560.1	20.2.1	'stress.abiotic.heat'	2.48822	0.0629556	5.6712	0.0183714	17.8 kDa class I heat shock protein
Mtr.40601.1.S1_s_at	Medtr2g075550.1	35.2	'not assigned.unknown'	3.24077	0.00745699	5.66111	0.00707104	hypothetical protein predicted by Glimmer/Critica
Mtr.49671.1.S1_at	Not assigned	35.2	'not assigned.unknown'	4.3596	0.00543708	5.64207	0.0124915	hypothetical protein predicted by Glimmer/Critica
Mtr.12303.1.S1_at	Medtr8g432470.1	35.2	'not assigned.unknown'	3.34861	0.0148058	5.63722	0.00966497	hypothetical protein predicted by Glimmer/Critica
Mtr.10220.1.S1_s_at	Medtr3g021430.1	16.2.1.9	'secondary metabolism.phenylpropanoids.lignin biosynthesis.COMT'	3.5827	0.0735421	5.6291	0.0145331	Isoliquiritigenin 2'-O-methyltransferase EC=2.1.1.-; AltName: Full=Chalcone O-methyltransferase; Short=ChOMT;
Mtr.40780.1.S1_at	Medtr8g015130.1	35.2	'not assigned.unknown'	2.18733	0.156539	5.57849	0.0259385	hypothetical protein similar to gag-pol polyprotein
Mtr.32924.1.S1_at	Medtr6g452990.1	20.2.1	'stress.abiotic.heat'	2.86506	0.0459423	5.56375	0.0150994	Heat shock protein 81-1 Short=HSP81-1; AltName: Full=Heat shock protein 83;
Mtr.13293.1.S1_at	Medtr3g467100.1	11.6	'lipid metabolism.lipid transfer proteins etc'	2.49029	0.0365278	5.46519	0.00103255	Non-specific lipid-transfer protein Short=NsLTP; Short=LTP; AltName: Full=SDI-9; Flags: Precursor;
Mtr.34584.1.S1_at	Medtr7g077190.1	35.2	'not assigned.unknown'	3.117	0.0084772	5.44805	0.0115228	Bowman-Birk type proteinase inhibitor
Mtr.35269.1.S1_at	Medtr5g004800.1	35.2	'not assigned.unknown'	2.97475	0.0301689	5.44736	0.0102762	hypothetical protein predicted by Glimmer/Critica
Mtr.40563.1.S1_at	Medtr4g066210.1	26.3	'misc.gluco-, galacto- and mannosidases'	1.93903	0.0707695	5.43602	0.0392682	glycosyl hydrolase family 1
Mtr.39929.1.S1_at	Medtr1g015165.1	20.2.1	'stress.abiotic.heat'	2.15866	0.0340008	5.38899	0.0346278	17.9 kDa class II heat shock protein
Mtr.15791.1.S1_at	Medtr5g019010.1	26.10	'misc.cytochrome P450'	3.10602	0.0338114	5.23937	0.0191532	putative cytochrome P450
Mtr.23387.1.S1_at	Medtr6g061850.1	20.2.1	'stress.abiotic.heat'	2.42904	0.0254989	5.2367	0.0255165	18.2 kDa class I heat shock protein
Mtr.21082.1.S1_at	Medtr2g037565.1	35.2	'not assigned.unknown'	3.30656	0.000693284	5.2109	0.00707018	hypothetical protein predicted by Glimmer/Critica
Mtr.33562.1.S1_at	Medtr7g063950.1	35.2	'not assigned.unknown'	3.74175	0.0131149	5.20287	0.00722927	hypothetical protein predicted by Glimmer/Critica
Mtr.23387.1.S1_x_at	Medtr6g061850.1	20.2.1	'stress.abiotic.heat'	2.32468	0.0236135	5.16354	0.027659	18.2 kDa class I heat shock protein
Mtr.35513.1.S1_at	Not assigned	35.2	'not assigned.unknown'	4.28009	0.0256512	5.14066	0.00860377	hypothetical protein predicted by Glimmer/Critica
Mtr.33545.1.S1_s_at	Medtr4g066630.3	26.3	'misc.gluco-, galacto- and mannosidases'	2.61821	0.0215023	5.11215	0.0137345	glycosyl hydrolase family 1 protein / beta-glucosidase, putative (YLS1)
Mtr.972.1.S1_at	Medtr2g014470.1	20.2.1	'stress.abiotic.heat'	2.40884	0.0277686	5.09986	0.0285681	DnaJ homolog subfamily B member 1
Mtr.1299.1.S1_s_at	Medtr7g027960.1	26.10	'misc.cytochrome P450'	4.56624	0.0165174	5.0906	9.34419e-05	cytochrome P450 family protein
Mtr.40564.1.S1_at	Medtr4g066240.1	26.3	'misc.gluco-, galacto- and mannosidases'	2.09895	1.40037e-05	5.07832	0.00139929	glycosyl hydrolase family 1 protein
Mtr.12783.1.S1_at	Not assigned	20.2.1	'stress.abiotic.heat'	2.37063	0.0466283	5.0625	0.0425961	Heat shock protein 83
Mtr.41905.1.S1_at	Medtr4g018860.1	30.1	'signalling.in sugar and nutrient physiology'	3.44997	0.00306516	5.06077	0.00752338	photoassimilate-responsive protein-related
Mtr.44462.1.S1_at	Medtr3g104780.1	20.2.1	'stress.abiotic.heat'	2.1602	0.0404429	5.04219	0.0345106	17.1 kDa class II heat shock protein
Mtr.27753.1.S1_at	Medtr5g012390.1	5.1	'fermentation.LDH'	3.13436	0.00878059	5.0206	0.000762984	lactate dehydrogenase A
Mtr.21701.1.S1_s_at	Medtr3g049970.1	26.2	'misc.UDP glucosyl and glucoronyl transferases'	3.67763	0.134468	4.98629	0.00610795	UDP-glucoronosyl/UDP-glucosyl transferase family protein
Mtr.42828.1.S1_at	Medtr6g027840.1	35.2	'not assigned.unknown'	3.44503	0.0370564	4.96379	0.011221	hypothetical protein predicted by Glimmer/Critica
Mtr.43765.1.S1_s_at	Medtr4g010320.1	20.2.1	'stress.abiotic.heat'	1.81233	0.157042	4.95345	0.0359447	Small heat shock protein, chloroplastic Flags: Precursor;
Mtr.8831.1.S1_at	Medtr5g017670.1	33.1	'development.storage proteins'	2.24523	0.0369725	4.93882	0.00822852	Patatin-07 EC=3.1.1.-; Flags: Precursor;
Mtr.10396.1.S1_at	Medtr7g106000.1	35.1	'not assigned.no ontology'	3.49175	0.00742135	4.91197	0.00359697	Putative syntaxin-24 Short=AtSYP24;
Mtr.43865.1.S1_at	Medtr6g452990.1	20.2.1	'stress.abiotic.heat'	2.57889	0.00771937	4.86068	0.00397156	Heat shock protein 83
Mtr.23272.1.S1_at	Not assigned	35.2	'not assigned.unknown'	2.63023	0.0396296	4.82282	0.00693109	Inhibitor of trypsin and hageman factor AltName: Full=CMTI-V;
Mtr.37369.1.S1_at	Not assigned	16.1.5	'secondary metabolism.isoprenoids.terpenoids'	2.97538	0.038887	4.82094	0.0058004	(+)-delta-cadinene synthase isozyme A Short=D-cadinene synthase A; EC=4.2.3.13;
Mtr.39296.1.S1_at	Medtr8g466030.1	11.8	'lipid metabolism.'exotics' (steroids, squalene etc)'	3.00282	0.0362544	4.81165	0.00432351	Minor allergen Alt a 7 AltName: Full=Allergen Alt a VII; AltName: Allergen=Alt a 7;
Mtr.21467.1.S1_at	Medtr4g091590.1	20.2.1	'stress.abiotic.heat'	1.70636	0.0286658	4.79613	0.0313657	18.2 kDa class I heat shock protein
Mtr.25007.1.S1_at	Medtr7g074880.1	16.8.3	'secondary metabolism.flavonoids.dihydroflavonols'	2.87148	0.0360912	4.78852	0.00091151	cinnamoyl-CoA reductase family
Mtr.32982.1.S1_at	Medtr5g078020.1	35.1	'not assigned.no ontology'	2.7435	0.0172589	4.6942	4.60016e-07	Nudix hydrolase 17, mitochondrial Short=AtNUDT17; EC=3.6.1.-; Flags: Precursor;
Mtr.13433.1.S1_at	Medtr4g026030.1	26.10	'misc.cytochrome P450'	2.21897	0.0252941	4.66409	0.000329324	cytochrome P450 family protein
Mtr.42052.1.S1_at	Not assigned	29.5.11.4.3.2	'protein.degradation.ubiquitin.E3.SCF.FBOX'	2.32684	0.0140616	4.65151	0.0205394	F-box family protein
Mtr.15278.1.S1_s_at	Not assigned	27.3.11	'RNA.regulation of transcription.C2H2 zinc finger family'	3.37506	0.00964452	4.6459	0.00102962	Zinc finger protein 1 AltName: Full=WZF1;
Mtr.46036.1.S1_at	Medtr1g086490.1	26.12	'misc.peroxidases'	2.80491	0.0225427	4.61311	0.014385	peroxidase, putative
Mtr.28801.1.S1_at	Medtr4g094812.1	16.2.1.6	'secondary metabolism.phenylpropanoids.lignin biosynthesis.CCoAOMT'	3.7612	0.020325	4.56337	0.0010488	caffeoyl-CoA 3-O-methyltransferase, putative
Mtr.28090.1.S1_at	Medtr4g119780.1	35.1.19	'not assigned.no ontology.C2 domain-containing protein'	3.26012	0.014936	4.55507	0.00201699	C2 domain-containing protein
Mtr.44403.1.S1_at	Medtr8g022720.1	20.2.1	'stress.abiotic.heat'	1.98695	0.053233	4.54207	0.0346757	17.3 kDa class II heat shock protein AltName: Full=Hsp17.3; AltName: Full=Hsp20.2;
Mtr.38764.1.S1_at	Medtr5g016440.1	26.10	'misc.cytochrome P450'	2.86609	0.018513	4.52797	0.00125677	cytochrome P450 family protein
Mtr.18178.1.S1_at	Medtr5g036360.1	29.5.7	'protein.degradation.metalloprotease'	3.13857	0.0398417	4.47183	0.0107133	matrixin family protein
Mtr.51817.1.S1_s_at	Medtr1g086320.1	26.12	'misc.peroxidases'	2.75038	0.000644588	4.47066	0.0212822	peroxidase, putative
Mtr.12950.1.S1_at	Not assigned	35.2	'not assigned.unknown'	3.11383	0.00754344	4.45735	0.00883158	hypothetical protein predicted by Glimmer/Critica
Mtr.19279.1.S1_at	Medtr4g130540.1	20.2.1	'stress.abiotic.heat'	1.27976	0.142805	4.45604	0.0476901	Heat shock 70 kDa protein
Mtr.37919.1.S1_at	Medtr8g009590.1	16.7	'secondary metabolism.wax'	1.54921	0.0159838	4.44554	2.06741e-05	Protein WAX2 AltName: Full=Protein YORE-YORE; AltName: Full=Protein FACELESS POLLEN 1;
Mtr.47490.1.S1_s_at	Medtr3g057900.1	26.10	'misc.cytochrome P450'	2.36765	0.0975459	4.43438	0.00158139	cytochrome P450 family protein
Mtr.40276.1.S1_at	Medtr4g088170.1	26.10	'misc.cytochrome P450'	2.93567	0.0076369	4.43003	0.00503381	cytochrome P450 family protein
Mtr.39165.1.S1_at	Medtr2g090695.1	35.2	'not assigned.unknown'	3.34055	0.0156156	4.41087	0.000790226	hypothetical protein predicted by Glimmer/Critica
Mtr.15568.1.S1_s_at	Medtr4g107970.1	27.3.32	'RNA.regulation of transcription.WRKY domain transcription factor family'	2.72688	0.0151462	4.36499	0.00237877	Probable WRKY transcription factor 72 AltName: Full=WRKY DNA-binding protein 72;
Mtr.42876.1.S1_at	Medtr1g080820.1	20.1	'stress.biotic'	2.02116	0.0176046	4.35104	0.00138837	Pathogenesis-related protein PR-4A Flags: Precursor;
Mtr.34591.1.S1_s_at	Medtr1g075410.1	35.2	'not assigned.unknown'	2.47324	0.0639035	4.34638	0.00197026	Inhibitor of trypsin and hageman factor AltName: Full=CMTI-V;
Mtr.38035.1.S1_at	Medtr3g102400.1	26.16	'misc.myrosinases-lectin-jacalin'	2.6836	0.025369	4.34228	0.00114306	Putative receptor protein kinase ZmPK1 EC=2.7.11.1; Flags: Precursor;
Mtr.25008.1.S1_x_at	Medtr7g074880.1	16.8.3	'secondary metabolism.flavonoids.dihydroflavonols'	3.65351	0.0177069	4.3403	3.89621e-05	cinnamyl-alcohol dehydrogenase family / CAD family
Mtr.35927.1.S1_at	Medtr1g106215.1	35.2	'not assigned.unknown'	2.21021	0.0125762	4.33511	0.00643306	hypothetical protein predicted by Glimmer/Critica
Mtr.13532.1.S1_at	Medtr5g016440.1	26.10	'misc.cytochrome P450'	2.68224	0.00699173	4.32881	0.000416527	cytochrome P450 family protein
Mtr.23217.1.S1_at	Medtr3g057980.1	26.10	'misc.cytochrome P450'	2.52311	0.0702542	4.31985	5.40046e-05	cytochrome P450 family protein
Mtr.31654.1.S1_s_at	Medtr8g098895.1	35.2	'not assigned.unknown'	2.96119	0.0229192	4.30429	0.00392655	hypothetical protein predicted by Glimmer/Critica
Mtr.40555.1.S1_at	Medtr5g010640.1	20.1	'stress.biotic'	3.22436	0.000400974	4.2949	0.000458502	Osmotin-like protein OSM34 Flags: Precursor;
Mtr.34958.1.S1_at	Medtr1g044470.1	35.2	'not assigned.unknown'	2.97765	0.018041	4.28429	0.0038055	hypothetical protein predicted by Glimmer/Critica
Mtr.38513.1.S1_at	Medtr3g114750.1	35.2	'not assigned.unknown'	2.53461	0.0786984	4.28316	1.70532e-07	hypothetical protein predicted by Glimmer/Critica
Mtr.17556.1.S1_at	Medtr4g029430.1	35.2	'not assigned.unknown'	2.69907	0.00946797	4.26688	0.00187543	UPF0706 protein At5g01750
Mtr.45319.1.S1_at	Not assigned	35.2	'not assigned.unknown'	3.08369	0.0016001	4.24666	0.00334198	hypothetical protein predicted by Glimmer/Critica
Mtr.43280.1.S1_x_at	Medtr4g066630.3	26.3	'misc.gluco-, galacto- and mannosidases'	1.79796	0.0559419	4.24375	0.0122111	glycosyl hydrolase family 1
Mtr.39358.1.S1_at	Medtr3g049970.1	26.2	'misc.UDP glucosyl and glucoronyl transferases'	3.68085	0.0989324	4.24081	0.00116026	UDP-glucoronosyl/UDP-glucosyl transferase family protein
Mtr.1356.1.S1_s_at	Medtr7g096390.1	35.2	'not assigned.unknown'	3.4953	0.00538444	4.23444	0.00225481	hypothetical protein predicted by Glimmer/Critica
Mtr.38270.1.S1_at	Medtr1g114690.4	17.1.3	'hormone metabolism.abscisic acid.induced-regulated-responsive-activated'	1.33199	0.0762975	4.2331	0.00279811	Putative GEM-like protein 8
Mtr.50075.1.S1_s_at	Medtr5g046430.1	20.2.99	'stress.abiotic.unspecified'	3.0848	0.0057527	4.22905	0.0230198	Germin-like protein subfamily 1 member 7 Flags: Precursor;
Mtr.37734.1.S1_at	Medtr2g021690.1	35.2	'not assigned.unknown'	2.77573	0.00293195	4.22178	0.0215089	expressed protein
Mtr.47492.1.S1_at	Medtr3g057970.1	26.10	'misc.cytochrome P450'	2.17127	0.103042	4.21697	0.00188557	cytochrome P450 family protein
Mtr.19570.1.S1_at	Medtr1g043350.1	17.5.2	'hormone metabolism.ethylene.signal transduction'	3.12559	0.0633577	4.20736	0.00027402	Ethylene-responsive transcription factor 1B Short=AtERF1B; AltName: Full=Ethylene-responsive element-binding factor 1B; Short=EREBP-1B;
Mtr.41000.1.S1_at	Medtr0388s0020.1	17.2.3	'hormone metabolism.auxin.induced-regulated-responsive-activated'	2.54859	0.00410887	4.19096	0.00709923	Auxin-induced protein 10A5
Mtr.46031.1.S1_s_at	Not assigned	35.2	'not assigned.unknown'	0.877236	0.25916	4.17389	0.0289231	hypothetical protein similar to gag-pol polyprotein
Mtr.44641.1.S1_at	Medtr2g023730.1	29.5.11.4.3.2	'protein.degradation.ubiquitin.E3.SCF.FBOX'	2.38992	0.0333713	4.17109	0.003291	F-box family protein
Mtr.12264.1.S1_s_at	Medtr1g091010.1	26.10	'misc.cytochrome P450'	2.96276	0.0824463	4.14965	0.0249932	7-ethoxycoumarin O-deethylase Short=ECOD; EC=1.14.-.-; AltName: Full=Phenylurea dealkylase; AltName: Full=Cytochrome P450 76B1;
Mtr.51557.1.S1_at	Medtr2g099470.1	20.1	'stress.biotic'	3.27033	0.0155519	4.14491	0.00179966	chitinase, putative
Mtr.18113.1.S1_at	Medtr3g099490.1	35.2	'not assigned.unknown'	2.76603	0.00402513	4.14164	4.05914e-06	hypothetical protein predicted by Glimmer/Critica
Mtr.38986.1.S1_at	Not assigned	35.2	'not assigned.unknown'	2.10559	0.00609697	4.12913	0.000727641	hypothetical protein predicted by Glimmer/Critica
Mtr.18067.1.S1_at	Medtr3g021430.1	16.2.1.9	'secondary metabolism.phenylpropanoids.lignin biosynthesis.COMT'	1.16275	0.234412	4.11827	0.00145828	O-methyltransferase, putative
Mtr.9254.1.S1_at	Medtr5g098720.1	16.2.1.1	'secondary metabolism.phenylpropanoids.lignin biosynthesis.PAL'	3.25725	0.0320842	4.11104	1.95282e-05	histidine ammonia-lyase, putative
Mtr.17903.1.S1_at	Medtr1g014180.1	35.2	'not assigned.unknown'	2.34709	0.0115205	4.09284	0.00347475	UPF0706 protein At5g01750
Mtr.43280.1.S1_at	Medtr4g066630.3	26.3	'misc.gluco-, galacto- and mannosidases'	1.54938	0.0732042	4.08633	0.0070496	glycosyl hydrolase family 1
Mtr.14147.1.S1_s_at	Medtr8g079380.1	20.1.7	'stress.biotic.PR-proteins'	2.17876	0.00824899	4.08607	0.0142819	Probable disease resistance protein At5g66900
Mtr.40091.1.S1_at	Medtr2g029740.1	26.12	'misc.peroxidases'	2.81984	0.00277569	4.06758	0.00940794	peroxidase, putative
Mtr.11756.1.S1_at	Medtr1g076650.1	35.2	'not assigned.unknown'	2.50426	0.0126652	4.06444	0.0224502	hypothetical protein predicted by Glimmer/Critica
Mtr.29327.1.S1_at	Medtr2g056070.1	35.2	'not assigned.unknown'	2.90875	0.0155769	4.05599	0.00451131	expressed protein
Mtr.38612.1.S1_at	Medtr5g098720.1	16.2.1.1	'secondary metabolism.phenylpropanoids.lignin biosynthesis.PAL'	2.27434	0.0524161	4.05557	2.35239e-06	histidine ammonia-lyase
Mtr.44720.1.S1_at	Medtr5g093440.1	35.2	'not assigned.unknown'	2.60052	0.00669002	4.05536	0.0122681	hypothetical protein predicted by Glimmer/Critica
Mtr.8828.1.S1_at	Not assigned	26.10	'misc.cytochrome P450'	2.69183	0.10953	4.05337	0.0235273	cytochrome P450 family protein
Mtr.37058.1.S1_at	Medtr2g438260.1	35.2	'not assigned.unknown'	3.3276	0.0129829	4.05269	0.00547859	hypothetical protein predicted by Glimmer/Critica
Mtr.37708.1.S1_at	Medtr6g086170.1	34.6	'transport.sulphate'	1.85976	0.0532811	4.04539	0.00527502	Probable sulfate transporter 3.5
Mtr.42023.1.S1_at	Medtr8g031400.1	26.28	'misc.GDSL-motif lipase'	2.43875	0.0997305	4.03259	0.00816552	Anther-specific proline-rich protein APG AltName: Full=Protein CEX; Flags: Fragment;
Mtr.34118.1.S1_at	Medtr4g074980.2	26.12	'misc.peroxidases'	2.73934	0.0166728	4.01949	0.0016663	anionic peroxidase, putative
Mtr.32991.1.S1_at	Not assigned	35.2	'not assigned.unknown'	2.36503	0.00601517	3.98879	0.0105532	hypothetical protein predicted by Glimmer/Critica
Mtr.32930.1.S1_at	Medtr6g011310.2	34.1	'transport.p- and v-ATPases'	2.2171	0.000130358	3.9819	0.000175846	ATPase, plasma membrane-type, putative / proton pump, putative
Mtr.28479.1.S1_at	Medtr5g080060.1	35.2	'not assigned.unknown'	2.84847	0.0340349	3.97704	0.0407851	hypothetical protein predicted by Glimmer/Critica
Mtr.689.1.S1_at	Medtr4g091200.1	26.8	'misc.nitrilases, *nitrile lyases, berberine bridge enzymes, reticuline oxidases, troponine reductases'	4.42757	0.0524876	3.97589	0.00010895	Reticuline oxidase-like protein EC=1.21.-.-; Flags: Precursor;
Mtr.23393.1.S1_x_at	Medtr6g061940.1	20.2.1	'stress.abiotic.heat'	1.76421	0.071722	3.96797	0.0414705	18.2 kDa class I heat shock protein
Mtr.35335.1.S1_s_at	Medtr5g040430.1	26.9	'misc.glutathione S transferases'	1.88672	0.164978	3.95104	0.00196676	glutathione S-transferase, putative
Mtr.33286.1.S1_at	Medtr3g048440.1	20.1.7	'stress.biotic.PR-proteins'	2.10317	0.044577	3.94779	0.00550461	Brassinosteroid LRR receptor kinase EC=2.7.11.1; AltName: Full=tBRI1; AltName: Full=Altered brassinolide sensitivity 1; AltName: Full=Systemin receptor SR160; Flags: Precursor;
Mtr.11109.1.S1_at	Medtr1g080510.1	35.2	'not assigned.unknown'	3.06599	0.0104782	3.94515	0.0084947	hypothetical protein predicted by Glimmer/Critica
Mtr.12470.1.S1_at	Medtr6g071340.1	27.3.64	'RNA.regulation of transcription.PHOR1'	1.73151	0.153529	3.93685	0.0238205	U-box domain-containing protein 21 EC=6.3.2.-; AltName: Full=Plant U-box protein 21;
Mtr.35568.1.S1_at	Not assigned	35.2	'not assigned.unknown'	0.374237	0.373146	3.93314	0.0379774	hypothetical protein similar to gag-pol polyprotein
Mtr.29301.1.S1_at	Medtr1g076930.1	16.2	'secondary metabolism.phenylpropanoids'	2.51594	0.0916663	3.93091	0.0436045	Isoflavone-7-O-methyltransferase 8 EC=2.1.1.150; AltName: Full=Isoflavone-O-methyltransferase 8; AltName: Full=7-IOMT-8;
Mtr.11076.1.S1_at	Medtr1g067650.1	27.3.11	'RNA.regulation of transcription.C2H2 zinc finger family'	2.19993	0.0376591	3.93	0.0152852	Zinc finger protein 1 AltName: Full=WZF1;
Mtr.16958.1.S1_s_at	Medtr7g081660.1	29.5.1	'protein.degradation.subtilases'	2.31998	0.0749486	3.91879	0.00298545	Subtilisin-like protease EC=3.4.21.-; AltName: Full=Cucumisin-like serine protease; Flags: Precursor;
Mtr.8827.1.S1_at	Not assigned	26.10	'misc.cytochrome P450'	4.73685	0.0373615	3.91008	0.0097245	cytochrome P450 family protein
Mtr.11684.1.S1_at	Medtr6g028100.2	10.6.1	'cell wall.degradation.cellulases and beta -1,4-glucanases'	2.12114	0.00416196	3.90795	0.009128	glycosyl hydrolase family 3 protein
Mtr.44872.1.S1_at	Medtr1g103680.1	26.10	'misc.cytochrome P450'	2.60066	0.0196333	3.90127	0.0125519	cytochrome P450 family protein
Mtr.13186.1.S1_at	Medtr3g103410.1	35.2	'not assigned.unknown'	1.54873	0.0290796	3.89391	0.0352715	Uncharacterized protein L728
Mtr.50853.1.S1_s_at	Medtr2g018590.1	29.5.5	'protein.degradation.serine protease'	2.09266	0.0170208	3.88967	0.00602833	Serine carboxypeptidase-like 12 EC=3.4.16.-; Flags: Precursor;
Mtr.25950.1.S1_at	Medtr6g092620.1	17.5.1	'hormone metabolism.ethylene.synthesis-degradation'	1.96838	0.0373376	3.88918	0.0136247	1-aminocyclopropane-1-carboxylate oxidase, putative / ACC oxidase, putative
Mtr.11783.1.S1_at	Medtr7g107570.1	35.2	'not assigned.unknown'	2.51479	0.0187057	3.8881	0.00745694	hypothetical protein predicted by Glimmer/Critica
Mtr.10462.1.S1_at	Medtr4g068860.1	21.3	'redox.heme'	2.16664	0.023398	3.8833	0.00799407	Non-symbiotic hemoglobin 1 AltName: Full=MEDsa GLB1;
Mtr.13503.1.S1_at	Medtr6g008620.1	26.10	'misc.cytochrome P450'	1.83778	0.0206821	3.87283	0.00920803	cytochrome P450, putative
Mtr.44819.1.S1_at	Medtr1g090667.1	26.7	'misc.oxidases - copper, flavone etc.'	1.88777	0.0806512	3.85115	0.0262407	monooxygenase family protein
Mtr.32629.1.S1_s_at	Medtr8g096910.1	35.2	'not assigned.unknown'	2.88033	0.00523433	3.85073	0.00394267	Thaumatin-like protein Flags: Precursor;
Mtr.37033.1.S1_s_at	Medtr5g036410.1	29.5.7	'protein.degradation.metalloprotease'	3.52291	0.00516231	3.84857	5.0702e-05	Metalloendoproteinase 1 EC=3.4.24.-; AltName: Full=SMEP1; Flags: Precursor;
Mtr.20464.1.S1_x_at	Medtr7g016700.1	16.8.2	'secondary metabolism.flavonoids.chalcones'	2.90907	0.0402181	3.84662	0.000305631	chalcone and stilbene synthase family protein
Mtr.42756.1.S1_at	Medtr8g033090.1	35.2	'not assigned.unknown'	1.71087	0.116844	3.84438	0.0344613	hypothetical protein predicted by Glimmer/Critica
Mtr.43859.1.S1_at	Medtr1g029600.1	30.2.23	'signalling.receptor kinases.RKF3 like'	2.66111	0.0238182	3.83756	0.000190432	putative serine/threonine protein kinase
Mtr.9839.1.S1_at	Not assigned	35.2	'not assigned.unknown'	2.92477	0.0120146	3.83097	0.00999495	hypothetical protein predicted by Glimmer/Critica
Mtr.19270.1.S1_at	Medtr5g006160.1	30.2.17	'signalling.receptor kinases.DUF 26'	2.11822	0.069258	3.82407	0.00127536	Putative receptor protein kinase ZmPK1 EC=2.7.11.1; Flags: Precursor;
Mtr.44775.1.S1_at	Medtr5g027970.2	30.5	'signalling.G-proteins'	2.26635	0.0486065	3.81835	0.00149407	extra-large guanine nucleotide binding protein, putative / G-protein, putative
Mtr.29494.1.S1_at	Medtr4g025690.1	10.8.1	'cell wall.pectin*esterases.PME'	2.26471	0.0159623	3.8167	0.00189273	Pectinesterase-2 Short=PE; EC=3.1.1.11; AltName: Full=Pectin methylesterase; Flags: Precursor;
Mtr.48713.1.S1_at	Medtr3g062600.1	29.2.1.2.2.10	'protein.synthesis.ribosomal protein.eukaryotic.60S subunit.L10'	1.78008	0.00620626	3.81336	0.0172195	60S ribosomal protein L10 AltName: Full=QM protein homolog;
Mtr.19871.1.S1_at	Medtr8g078270.1	30.3	'signalling.calcium'	2.22383	0.116219	3.81283	0.0057495	Probable calcium-binding protein CML41 AltName: Full=Calmodulin-like protein 41;
Mtr.8572.1.S1_at	Medtr1g062590.1	20.1	'stress.biotic'	3.71377	0.0113851	3.81152	0.000130664	Thaumatin-like protein 1a AltName: Full=Mdtl1; AltName: Full=Pathogenesis-related protein 5a; Short=PR-5a; AltName: Allergen=Mal d 2; Flags: Precursor;
Mtr.22422.1.S1_at	Medtr6g070890.1	35.1	'not assigned.no ontology'	2.61765	0.0191756	3.80924	0.00892907	harpin-induced family protein / HIN1 family protein / harpin-responsive family protein
Mtr.13594.1.S1_s_at	Medtr6g025610.1	35.1	'not assigned.no ontology'	1.9803	0.0776641	3.80907	0.00327762	Monoglyceride lipase Short=MGL; EC=3.1.1.23;
Mtr.44326.1.S1_at	Medtr3g102400.1	30.2.17	'signalling.receptor kinases.DUF 26'	2.72178	0.0308394	3.80892	0.00385	Putative receptor protein kinase ZmPK1 EC=2.7.11.1; Flags: Precursor;
Mtr.45741.1.S1_at	Medtr4g054920.1	26.10	'misc.cytochrome P450'	1.931	0.00643309	3.80154	0.0186547	cytochrome P450-like protein
Mtr.7449.1.S1_at	Medtr8g031400.1	26.28	'misc.GDSL-motif lipase'	2.73209	0.0506653	3.79865	0.000970953	GDSL-motif lipase/hydrolase family protein
Mtr.42021.1.S1_s_at	Medtr5g085330.1	17.5.1	'hormone metabolism.ethylene.synthesis-degradation'	2.32093	0.0384763	3.78934	0.00224443	1-aminocyclopropane-1-carboxylate oxidase, putative / ACC oxidase, putative
Mtr.42240.1.S1_at	Medtr5g041310.1	29.5.11.4.2	'protein.degradation.ubiquitin.E3.RING'	2.10589	0.00141849	3.77515	0.0256684	E3 ubiquitin-protein ligase CIP8 EC=6.3.2.-; AltName: Full=COP1-interacting protein 8;
Mtr.12293.1.S1_at	Medtr2g064930.1	30.2.8.2	'signalling.receptor kinases.leucine rich repeat VIII-2'	2.43417	0.00172919	3.77391	0.00185801	Cysteine-rich receptor-like protein kinase 18 Short=Cysteine-rich RLK18; EC=2.7.11.-; Flags: Precursor;
Mtr.49341.1.S1_at	Medtr5g036410.1	29.5.7	'protein.degradation.metalloprotease'	3.64515	0.0065492	3.76592	8.89354e-05	matrix metalloproteinase 20 (enamelysin)
Mtr.43513.1.S1_at	Medtr4g128570.1	10.7	'cell wall.modification'	2.98002	0.0506955	3.76411	0.0268206	MERI-5 protein (MERI-5) (MERI5B) / endo-xyloglucan transferase / xyloglucan endo-1,4-beta-D-glucanase (SEN4)
Mtr.26826.1.S1_at	Medtr2g438310.1	35.2	'not assigned.unknown'	3.40781	0.0157554	3.75979	0.02772	hypothetical protein predicted by Glimmer/Critica
Mtr.31655.1.S1_at	Medtr8g098895.1	35.2	'not assigned.unknown'	2.75081	0.0244039	3.75827	0.00722725	hypothetical protein predicted by Glimmer/Critica
Mtr.35325.1.S1_at	Medtr1g110550.1	35.2	'not assigned.unknown'	1.72293	0.0738809	3.75508	0.024097	hypothetical protein predicted by Glimmer/Critica
Mtr.39844.1.S1_at	Medtr3g099700.1	34.99	'transport.misc'	1.64936	0.00757839	3.75009	0.00766622	Protein TRANSPARENT TESTA 12
Mtr.38752.1.S1_at	Medtr5g092910.1	16.1.1.10	'secondary metabolism.isoprenoids.non-mevalonate pathway.geranylgeranyl pyrophosphate synthase'	2.42576	0.0018019	3.74704	0.0054549	Geranylgeranyl pyrophosphate synthetase, chloroplastic Short=GGPP synthetase; Short=GGPS; Includes: RecName: Full=Dimethylallyltranstransferase; EC=2.5.1.1; Includes: RecName: Full=Geranyltranstransferase; EC=2.5.1.10; Includes: RecName: Full=Farnesyltranstransferase; EC=2.5.1.29; Flags: Precursor;
Mtr.8498.1.S1_s_at	Medtr3g464580.3	13.1.3.1	'amino acid metabolism.synthesis.aspartate family.asparagine'	0.662757	0.244726	3.73388	0.00377685	asparagine synthetase 1
Mtr.28948.1.S1_at	Medtr8g015560.1	35.2	'not assigned.unknown'	1.96907	0.0748437	3.73092	0.00844213	hypothetical protein predicted by Glimmer/Critica
Mtr.37378.1.S1_at	Medtr8g077145.1	35.2	'not assigned.unknown'	2.54733	0.019745	3.72148	1.4942e-05	expressed protein
Mtr.12193.1.S1_at	Medtr8g469140.1	20.1.7	'stress.biotic.PR-proteins'	1.94612	0.032307	3.71528	0.0169585	TMV resistance protein N
Mtr.42353.1.S1_at	Medtr7g115360.1	35.2	'not assigned.unknown'	2.68526	0.0019373	3.71494	0.00158	hypothetical protein predicted by Glimmer/Critica
Mtr.10662.1.S1_at	Medtr0004s0510.1	20.2.1	'stress.abiotic.heat'	1.91866	0.0242834	3.71365	0.0234295	Heat shock 22 kDa protein, mitochondrial Flags: Precursor;
Mtr.38067.1.S1_at	Medtr4g068220.1	35.2	'not assigned.unknown'	2.59614	0.00746036	3.69379	0.004488	hypothetical protein predicted by Glimmer/Critica
Mtr.37253.1.S1_at	Medtr5g023260.1	34.3	'transport.amino acids'	2.79612	0.0130075	3.68977	0.000571975	lysine and histidine specific transporter, putative
Mtr.10272.1.S1_at	Medtr1g041285.1	30.3	'signalling.calcium'	2.4583	0.0221423	3.68782	0.00159357	Calmodulin-like protein 11
Mtr.8519.1.S1_at	Medtr7g081580.1	29.5.1	'protein.degradation.subtilases'	2.18003	0.038181	3.68582	0.00313907	Subtilisin-like protease EC=3.4.21.-; AltName: Full=Cucumisin-like serine protease; Flags: Precursor;
Mtr.47992.1.S1_at	Medtr3g109430.1	35.2	'not assigned.unknown'	2.50779	0.0243177	3.6849	0.00294267	hypothetical protein predicted by Glimmer/Critica
Mtr.11349.1.S1_at	Medtr3g090860.1	27.3.32	'RNA.regulation of transcription.WRKY domain transcription factor family'	1.9589	0.0344816	3.68241	0.00543148	Probable WRKY transcription factor 53 AltName: Full=WRKY DNA-binding protein 53;
Mtr.6007.1.S1_at	Medtr4g092590.1	13.1.4.1.4	'amino acid metabolism.synthesis.branched chain group.common.branched-chain amino acid aminotransferase'	2.30579	0.0363954	3.68039	0.0144086	aminotransferase class IV family protein
Mtr.43279.1.S1_at	Medtr6g016650.1	13.2.2.2	'amino acid metabolism.degradation.glutamate family.proline'	1.47408	0.00153126	3.67936	0.0316039	proline dehydrogenase (oxidase) 1
Mtr.34160.1.S1_at	Medtr4g123573.1	27.3.99	'RNA.regulation of transcription.unclassified'	1.68121	0.0117357	3.67646	0.0331393	Uncharacterized protein At3g17611
Mtr.37265.1.S1_at	Medtr5g024020.1	17.7.1.2	'hormone metabolism.jasmonate.synthesis-degradation.lipoxygenase'	1.53489	0.0555729	3.65697	0.0045882	lipoxygenase, putative
Mtr.44416.1.S1_at	Medtr7g028415.1	27.3.32	'RNA.regulation of transcription.WRKY domain transcription factor family'	3.09425	0.0489862	3.65113	0.000205218	Probable WRKY transcription factor 75 AltName: Full=WRKY DNA-binding protein 75;
Mtr.10112.1.S1_at	Medtr4g095050.1	26.10	'misc.cytochrome P450'	1.99948	0.065691	3.65091	0.000130115	cytochrome P450 family protein
Mtr.32799.1.S1_at	Medtr5g027970.2	30.5	'signalling.G-proteins'	2.69449	0.0410978	3.64773	0.00176062	Guanine nucleotide-binding protein alpha-2 subunit Short=GP-alpha-2;
Mtr.19269.1.S1_at	Medtr5g006160.1	35.2	'not assigned.unknown'	2.56649	0.0180287	3.64652	0.00110249	hypothetical protein predicted by Glimmer/Critica
Mtr.4411.1.S1_at	Medtr7g058640.2	35.2	'not assigned.unknown'	3.17509	0.0220554	3.64342	0.00124378	hypothetical protein predicted by Glimmer/Critica
Mtr.10494.1.S1_x_at	Medtr7g065265.1	26.9	'misc.glutathione S transferases'	2.40133	0.032293	3.63692	0.00029042	glutathione S-transferase, putative
Mtr.35430.1.S1_s_at	Medtr5g036410.1	29.5.7	'protein.degradation.metalloprotease'	3.35732	0.0104481	3.63424	0.000199524	matrixin family protein
Mtr.18422.1.S1_at	Medtr1g061540.1	35.2	'not assigned.unknown'	0.780515	0.215648	3.63267	0.00863158	expressed protein
Mtr.9392.1.S1_at	Medtr3g024520.1	26.10	'misc.cytochrome P450'	3.20465	0.0288775	3.62062	0.0064475	cytochrome P450 family protein
Mtr.1532.1.S1_at	Not assigned	35.2	'not assigned.unknown'	1.81987	0.0336421	3.61325	0.00495198	expressed protein
Mtr.30765.1.S1_at	Medtr4g088195.1	26.10	'misc.cytochrome P450'	3.58444	0.00125983	3.61264	2.68487e-05	Licodione synthase EC=1.14.13.87; AltName: Full=Cytochrome P450 93B1; AltName: Full=(2S)-flavanone 2-hydroxylase; AltName: Full=Flavone synthase II; AltName: Full=CYP GE-5;
Mtr.33794.1.S1_at	Not assigned	35.2	'not assigned.unknown'	2.65139	0.0336712	3.6064	0.00268736	hypothetical protein predicted by Glimmer/Critica
Mtr.9739.1.S1_at	Medtr3g019160.1	35.1	'not assigned.no ontology'	1.45485	0.000623216	3.59734	0.00396483	NADPH:quinone oxidoreductase EC=1.6.5.2;
Mtr.19752.1.S1_at	Medtr7g014160.1	16.8.1.21	'secondary metabolism.flavonoids.anthocyanins.anthocyanin 5-aromatic acyltransferase'	2.22057	0.0242878	3.59107	3.67494e-05	Anthocyanin 5-aromatic acyltransferase Short=5AT; EC=2.3.1.153;
Mtr.17616.1.S1_x_at	Medtr7g016780.1	16.8.2	'secondary metabolism.flavonoids.chalcones'	3.1658	0.0207769	3.5842	5.32608e-06	chalcone and stilbene synthase family protein
Mtr.44874.1.S1_at	Medtr8g089820.1	35.2	'not assigned.unknown'	1.93508	0.0327871	3.58239	0.0050732	expressed protein
Mtr.35925.1.S1_at	Not assigned	35.2	'not assigned.unknown'	2.39201	0.00460677	3.56824	0.00860449	hypothetical protein predicted by Glimmer/Critica
Mtr.30879.1.S1_at	Not assigned	35.2	'not assigned.unknown'	1.95174	0.00451128	3.56582	0.00450313	hypothetical protein predicted by Glimmer/Critica
Mtr.39664.1.S1_at	Not assigned	35.2	'not assigned.unknown'	1.35293	0.0637212	3.56408	0.00509819	expressed protein
Mtr.28796.1.S1_at	Not assigned	26.10	'misc.cytochrome P450'	2.29871	0.109563	3.55887	0.000884591	cytochrome P450 family protein
Mtr.23572.1.S1_at	Medtr7g023560.1	27.3.11	'RNA.regulation of transcription.C2H2 zinc finger family'	2.11119	0.0249171	3.55753	0.00418946	Zinc finger protein 1 AltName: Full=WZF1;
Mtr.42038.1.S1_at	Medtr1g019270.1	11.9.2.1	'lipid metabolism.lipid degradation.lipases.triacylglycerol lipase'	2.60484	0.0380661	3.5547	2.88337e-06	lipase class 3 family protein
Mtr.33824.1.S1_at	Medtr8g099135.1	20.1.7	'stress.biotic.PR-proteins'	1.93499	0.0025663	3.55231	0.00523959	Disease resistance response protein 206
Mtr.45010.1.S1_at	Medtr3g011910.2	30.2.17	'signalling.receptor kinases.DUF 26'	2.05145	0.0691528	3.5507	0.0076512	Cysteine-rich receptor-like protein kinase 10 Short=Cysteine-rich RLK10; EC=2.7.11.-; AltName: Full=Receptor-like protein kinase 4; Flags: Precursor;
Mtr.12511.1.S1_at	Medtr7g091370.1	27.3.23	'RNA.regulation of transcription.HSF,Heat-shock transcription factor family'	2.2297	0.181864	3.54612	0.000280463	Heat stress transcription factor B-3 Short=AtHsfB3; AltName: Full=AtHsf-05;
Mtr.33372.1.S1_at	Medtr8g104890.1	35.1	'not assigned.no ontology'	3.587	0.00340962	3.54609	6.806e-05	Uncharacterized protein At1g14870
Mtr.43252.1.S1_at	Medtr5g048050.1	27.3.64	'RNA.regulation of transcription.PHOR1'	1.31452	0.192569	3.54079	0.00719288	U-box domain-containing protein 21 EC=6.3.2.-; AltName: Full=Plant U-box protein 21;
Mtr.1356.1.S1_at	Medtr7g096390.1	35.2	'not assigned.unknown'	2.16074	0.0299147	3.53304	0.0280161	hypothetical protein predicted by Glimmer/Critica
Mtr.44573.1.S1_at	Medtr5g036080.1	29.5.7	'protein.degradation.metalloprotease'	2.71002	0.0657711	3.53261	7.69276e-05	matrixin family protein
Mtr.33213.1.S1_at	Medtr5g027970.2	30.5	'signalling.G-proteins'	2.74172	0.00848492	3.52948	0.0014879	extra-large guanine nucleotide binding protein, putative / G-protein, putative
Mtr.23284.1.S1_at	Medtr2g089210.1	30.3	'signalling.calcium'	3.03301	0.00492049	3.52686	0.00656287	calcium-binding protein, putative
Mtr.41970.1.S1_at	Medtr0428s0030.1	20.1.7	'stress.biotic.PR-proteins'	2.28374	0.0298266	3.52473	4.3519e-06	Probable WRKY transcription factor 19 AltName: Full=WRKY DNA-binding protein 19;
Mtr.40371.1.S1_at	Medtr2g041960.1	29.4.1.57	'protein.postranslational modification.kinase.receptor like cytoplasmatic kinase VII'	1.98425	0.109851	3.5229	0.00946538	Protein kinase APK1B, chloroplastic EC=2.7.11.1; Flags: Precursor;
Mtr.10325.1.S1_at	Not assigned	20.1	'stress.biotic'	2.25046	0.0214279	3.52145	0.00272192	Chitotriosidase-1 EC=3.2.1.14; AltName: Full=Chitinase-1; Flags: Precursor;
Mtr.13953.1.S1_at	Not assigned	26.12	'misc.peroxidases'	3.19494	0.0161085	3.52113	0.0809054	Peroxidase 2 EC=1.11.1.7; AltName: Full=Plasma membrane-bound peroxidase 2; Short=pmPOX2; Flags: Precursor;
Mtr.35763.1.S1_at	Medtr3g011910.2	35.2	'not assigned.unknown'	2.30192	0.0122858	3.52072	0.000974506	Cysteine-rich receptor-like protein kinase 28 Short=Cysteine-rich RLK28; EC=2.7.11.-; Flags: Precursor;
Mtr.1886.1.S1_at	Medtr2g041960.1	35.2	'not assigned.unknown'	2.27113	0.0706773	3.51708	0.00881323	hypothetical protein predicted by Glimmer/Critica
Mtr.43138.1.S1_at	Not assigned	20.1	'stress.biotic'	1.90232	0.0114085	3.51223	0.000501004	Pathogenesis-related protein 1 Short=PR-1; Flags: Precursor;
Mtr.40721.1.S1_at	Medtr3g080080.1	35.2	'not assigned.unknown'	1.85	0.00173813	3.50239	0.00893754	Hsp70 nucleotide exchange factor fes1
Mtr.2284.1.S1_at	Not assigned	30.3	'signalling.calcium'	2.32607	0.0336861	3.50007	0.00702127	Putative calcium-binding protein CML19 AltName: Full=Calmodulin-like protein 19;
Mtr.42263.1.S1_s_at	Medtr8g104890.1	35.1	'not assigned.no ontology'	3.55076	0.00280028	3.49886	0.000154413	Uncharacterized protein At1g14870
Mtr.17526.1.S1_at	Medtr3g095420.1	33.99	'development.unspecified'	2.05455	0.0160106	3.49637	0.000250852	Auxin-induced protein 5NG4
Mtr.44354.1.S1_at	Medtr8g046210.1	26.10	'misc.cytochrome P450'	2.6506	0.130193	3.49562	0.000185967	cytochrome P450 family protein
Mtr.9440.1.S1_at	Medtr3g092060.1	29.5.9	'protein.degradation.AAA type'	2.15534	0.00741733	3.48749	0.00103956	Probable mitochondrial chaperone bcs1 AltName: Full=BCS1-like protein;
Mtr.16693.1.S1_at	Medtr3g019090.1	35.1	'not assigned.no ontology'	1.96967	5.36113e-05	3.48724	0.00267852	NAD(P)H dehydrogenase (quinone):NADPH-dependent FMN reductase
Mtr.2634.1.S1_at	Medtr4g017620.1	35.2	'not assigned.unknown'	1.75243	0.0486161	3.47704	0.0214774	hypothetical protein predicted by Glimmer/Critica
Mtr.49674.1.S1_at	Medtr6g082130.1	35.2	'not assigned.unknown'	3.25316	0.00179021	3.47699	0.0536428	hypothetical protein predicted by Glimmer/Critica
Mtr.12607.1.S1_at	Medtr4g109450.2	20.2.1	'stress.abiotic.heat'	1.38535	0.0495425	3.47522	0.031434	Heat shock protein 101
Mtr.39298.1.S1_at	Medtr8g089920.1	35.2	'not assigned.unknown'	2.50626	0.00563693	3.47442	0.000181479	hypothetical protein predicted by Glimmer/Critica
Mtr.17298.1.S1_at	Medtr8g088250.1	35.1	'not assigned.no ontology'	1.38976	0.0188169	3.47036	0.0201214	expressed protein
Mtr.25557.1.S1_at	Medtr5g085330.1	17.5.1	'hormone metabolism.ethylene.synthesis-degradation'	1.78138	0.0366917	3.458	0.00199765	1-aminocyclopropane-1-carboxylate oxidase, putative / ACC oxidase, putative
Mtr.13960.1.S1_at	Medtr3g024520.1	26.10	'misc.cytochrome P450'	3.34587	0.00581623	3.4572	0.0136633	cytochrome P450 family protein
Mtr.35697.1.S1_s_at	Medtr1g056840.1	27.3.64	'RNA.regulation of transcription.PHOR1'	2.96077	0.00486561	3.45636	0.00422561	U-box domain-containing protein 22 EC=6.3.2.-; AltName: Full=Plant U-box protein 22;
Mtr.27728.1.S1_s_at	Medtr3g088655.1	35.2	'not assigned.unknown'	1.96497	0.0279292	3.45317	0.00380921	hypothetical protein predicted by Glimmer/Critica
Mtr.29340.1.S1_at	Medtr3g436390.1	26.10	'misc.cytochrome P450'	1.90368	4.88565e-05	3.44959	0.00968463	cytochrome P450 family protein
Mtr.50700.1.S1_s_at	Medtr4g093140.1	29.4	'protein.postranslational modification'	2.88384	0.00975	3.44951	0.00169087	Cysteine-rich receptor-like protein kinase 7 Short=Cysteine-rich RLK7; EC=2.7.11.-; Flags: Precursor;
Mtr.43252.1.S1_s_at	Medtr5g048050.1	27.3.64	'RNA.regulation of transcription.PHOR1'	0.791346	0.260405	3.44507	0.00389884	U-box domain-containing protein 21 EC=6.3.2.-; AltName: Full=Plant U-box protein 21;
Mtr.14736.1.S1_s_at	Medtr5g005480.1	30.2.17	'signalling.receptor kinases.DUF 26'	2.26783	0.0321567	3.44317	3.53205e-05	Cysteine-rich receptor-like protein kinase 25 Short=Cysteine-rich RLK25; EC=2.7.11.-; Flags: Precursor;
Mtr.43621.1.S1_at	Not assigned	26.9	'misc.glutathione S transferases'	1.62898	0.115044	3.44307	0.00277389	glutathione S-transferase, putative
Mtr.21729.1.S1_at	Medtr8g041910.1	30.2.17	'signalling.receptor kinases.DUF 26'	1.74657	0.147326	3.44034	0.0116031	Cysteine-rich receptor-like protein kinase 10 Short=Cysteine-rich RLK10; EC=2.7.11.-; AltName: Full=Receptor-like protein kinase 4; Flags: Precursor;
Mtr.48777.1.S1_at	Medtr2g096030.1	1.3.13	'PS.calvin cyle.rubisco interacting'	2.28939	0.000997136	3.43287	0.000162068	Chitinase 1 EC=3.2.1.14; AltName: Full=Tulip bulb chitinase-1; Short=TBC-1; Flags: Precursor;
Mtr.37831.1.S1_at	Medtr8g028265.1	35.1	'not assigned.no ontology'	1.25349	0.215644	3.43029	0.0488894	IQ domain-containing protein / BAG domain-containing protein
Mtr.11851.1.S1_at	Medtr0001s0660.1	5.3	'fermentation.ADH'	2.47287	0.0246923	3.42763	0.00339557	similar to Alcohol dehydrogenase class III chi chain (Glutathione-dependent formaldehyde dehydrogenase) (FDH)
Mtr.6559.1.S1_at	Not assigned	35.2	'not assigned.unknown'	2.04194	0.00152715	3.42523	0.00115829	hypothetical protein predicted by Glimmer/Critica
Mtr.22423.1.S1_at	Medtr6g070900.1	35.2	'not assigned.unknown'	2.86315	0.00918943	3.42136	0.0280002	hypothetical protein predicted by Glimmer/Critica
Mtr.13183.1.S1_at	Not assigned	35.2	'not assigned.unknown'	1.87851	0.000780792	3.41286	0.00385464	hypothetical protein predicted by Glimmer/Critica
Mtr.37560.1.S1_at	Not assigned	5.2	'fermentation.PDC'	1.92201	0.0144204	3.41058	0.00609628	pyruvate decarboxylase-related protein
Mtr.43363.1.S1_at	Medtr5g077510.1	27.3.64	'RNA.regulation of transcription.PHOR1'	2.11549	0.00640574	3.40901	0.000527572	U-box domain-containing protein 20 EC=6.3.2.-; AltName: Full=Plant U-box protein 20;
Mtr.45398.1.S1_at	Medtr6g028100.2	10.6.1	'cell wall.degradation.cellulases and beta -1,4-glucanases'	2.11537	0.00218699	3.4063	0.00595763	glycosyl hydrolase family 3 protein
Mtr.5109.1.S1_at	Medtr6g008620.1	26.10	'misc.cytochrome P450'	1.14748	0.0318431	3.4045	0.000658854	Cytochrome P450 82A1 EC=1.14.-.-; AltName: Full=CYPLXXXII; Flags: Fragment;
Mtr.8498.1.S1_at	Medtr3g464580.3	13.1.3.1	'amino acid metabolism.synthesis.aspartate family.asparagine'	0.672265	0.208935	3.39389	0.00810671	asparagine synthetase 1
Mtr.2250.1.S1_at	Medtr7g013710.1	35.2	'not assigned.unknown'	2.06752	0.0154972	3.38959	0.00433908	hypothetical protein predicted by Glimmer/Critica
Mtr.16277.1.S1_at	Medtr7g077180.1	35.2	'not assigned.unknown'	2.32155	0.0185274	3.38244	0.00355307	Bowman-Birk type wound-induced trypsin inhibitor
Mtr.43009.1.S1_at	Medtr4g094775.1	26.10	'misc.cytochrome P450'	2.80574	0.0370603	3.37722	0.00563762	cytochrome P450 family protein
Mtr.37585.1.S1_a_at	Medtr6g034930.1	35.2	'not assigned.unknown'	3.0435	0.0141818	3.37358	0.00278366	Uncharacterized histidine-rich protein DDB0167791 Flags: Precursor;
Mtr.13237.1.S1_at	Not assigned	34.99	'transport.misc'	1.85861	0.0200895	3.36593	0.00395897	Protein TRANSPARENT TESTA 12
Mtr.6834.1.S1_at	Medtr1g029540.1	26.2	'misc.UDP glucosyl and glucoronyl transferases'	1.64605	0.0676861	3.36425	0.00106972	Zeatin O-glucosyltransferase EC=2.4.1.203; AltName: Full=Trans-zeatin O-beta-D-glucosyltransferase;
Mtr.16848.1.S1_at	Medtr5g087760.1	35.1	'not assigned.no ontology'	2.07874	0.000379474	3.35695	0.00737864	hypothetical protein
Mtr.3060.1.S1_s_at	Medtr1g073740.1	35.2	'not assigned.unknown'	1.84419	0.0583586	3.35541	1.30719e-05	hypothetical protein predicted by Glimmer/Critica
Mtr.42263.1.S1_at	Medtr8g104890.1	35.1	'not assigned.no ontology'	3.54684	0.00298572	3.35293	0.000104527	Uncharacterized protein At1g14870
Mtr.40876.1.S1_at	Medtr5g076170.1	35.1	'not assigned.no ontology'	2.16844	0.0112183	3.33489	0.00214515	hypothetical protein
Mtr.26185.1.S1_at	Medtr1g038810.2	28.1	'DNA.synthesis/chromatin structure'	1.48986	0.112833	3.33426	0.00876068	Type I inositol-1,4,5-trisphosphate 5-phosphatase CVP2 EC=3.1.3.56; AltName: Full=Protein COTYLEDON VASCULAR PATTERN 2;
Mtr.44144.1.S1_at	Medtr2g038380.1	35.1	'not assigned.no ontology'	1.58276	0.0377032	3.32812	0.00190593	Protein lap1 AltName: Full=Lethal protein 413;
Mtr.40277.1.S1_x_at	Medtr4g088170.1	35.2	'not assigned.unknown'	2.46282	0.0253018	3.32732	0.00017834	Licodione synthase EC=1.14.13.87; AltName: Full=Cytochrome P450 93B1; AltName: Full=(2S)-flavanone 2-hydroxylase; AltName: Full=Flavone synthase II; AltName: Full=CYP GE-5;
Mtr.43716.1.S1_at	Medtr7g091280.1	35.2	'not assigned.unknown'	1.87806	0.024267	3.32712	0.00591007	expressed protein
Mtr.9697.1.S1_at	Medtr3g092060.1	29.5.9	'protein.degradation.AAA type'	2.21564	0.0043213	3.32449	0.000344881	AAA-type ATPase family protein
Mtr.14736.1.S1_at	Medtr5g005480.1	30.2.17	'signalling.receptor kinases.DUF 26'	1.87443	0.03093	3.31177	0.000457905	Cysteine-rich receptor-like protein kinase 25 Short=Cysteine-rich RLK25; EC=2.7.11.-; Flags: Precursor;
Mtr.10372.1.S1_at	Medtr7g072510.1	26.12	'misc.peroxidases'	3.01265	0.00503463	3.31065	0.00120545	peroxidase, putative
Mtr.52198.1.S1_at	Medtr4g019130.1	35.1	'not assigned.no ontology'	2.87691	0.0412698	3.30908	0.00147094	Heme-binding-like protein At3g10130, chloroplastic Flags: Precursor;
Mtr.37376.1.S1_s_at	Medtr8g077145.1	35.2	'not assigned.unknown'	2.23699	0.0185897	3.3017	2.2814e-05	expressed protein
Mtr.42038.1.S1_s_at	Medtr1g019270.1	11.9.2.1	'lipid metabolism.lipid degradation.lipases.triacylglycerol lipase'	2.57523	0.0175886	3.27913	0.000122309	lipase class 3 family protein
Mtr.4996.1.S1_at	Medtr1g067320.1	35.2	'not assigned.unknown'	2.46983	0.0012256	3.27434	0.00561756	hypothetical protein predicted by Glimmer/Critica
Mtr.25812.1.S1_at	Medtr8g019260.1	35.2	'not assigned.unknown'	2.96954	0.03658	3.26455	0.00056559	hypothetical protein predicted by Glimmer/Critica
Mtr.13757.1.S1_at	Medtr7g105870.1	35.2	'not assigned.unknown'	2.33729	0.00190212	3.26398	0.00272702	hypothetical protein predicted by Glimmer/Critica
Mtr.5722.1.S1_at	Medtr7g013240.1	26.2	'misc.UDP glucosyl and glucoronyl transferases'	0.968166	0.187153	3.26325	0.000132768	Uncharacterized UDP-glucosyltransferase At1g05670 EC=2.4.1.-;
Mtr.40277.1.S1_at	Medtr4g088170.1	35.2	'not assigned.unknown'	2.45181	0.0326861	3.26291	0.000534355	Licodione synthase EC=1.14.13.87; AltName: Full=Cytochrome P450 93B1; AltName: Full=(2S)-flavanone 2-hydroxylase; AltName: Full=Flavone synthase II; AltName: Full=CYP GE-5;
Mtr.51826.1.S1_at	Medtr4g106500.1	35.2	'not assigned.unknown'	2.20494	3.26235e-05	3.26287	1.84529e-05	expressed protein
Mtr.11118.1.S1_at	Medtr3g088655.1	30.3	'signalling.calcium'	2.3141	0.00735177	3.262	0.00688593	Probable calcium-binding protein CML44 AltName: Full=Calmodulin-like protein 44;
Mtr.43507.1.S1_at	Medtr2g029560.1	26.12	'misc.peroxidases'	1.87386	0.000172736	3.26199	0.0123714	peroxidase, putative
Mtr.12817.1.S1_at	Medtr2g014960.1	30.2.99	'signalling.receptor kinases.misc'	2.26045	0.0309916	3.26025	0.0018012	Probable receptor-like protein kinase At3g46290 EC=2.7.11.-; Flags: Precursor;
Mtr.42416.1.S1_at	Medtr8g027345.1	35.2	'not assigned.unknown'	2.21962	0.0138393	3.25771	0.00235083	hypothetical protein predicted by Glimmer/Critica
Mtr.38714.1.S1_at	Medtr1g013150.1	20.1	'stress.biotic'	2.20401	0.000807556	3.25699	5.7928e-05	Endochitinase EC=3.2.1.14; AltName: Full=MF1 antigen; Flags: Precursor;
Mtr.33360.1.S1_at	Medtr8g078790.1	35.2	'not assigned.unknown'	2.18426	0.026281	3.2518	0.00323758	expressed protein
Mtr.51543.1.S1_s_at	Medtr7g024390.1	20.2.1	'stress.abiotic.heat'	1.56897	0.0147707	3.25018	0.00614343	Heat shock cognate 70 kDa protein 3 Short=Hsc70.3;
Mtr.33441.1.S1_s_at	Medtr4g024000.2	35.2	'not assigned.unknown'	1.51026	0.101701	3.25001	0.00596645	hypothetical protein predicted by Glimmer/Critica
Mtr.2288.1.S1_at	Medtr4g016920.2	26.3	'misc.gluco-, galacto- and mannosidases'	1.8548	0.0207767	3.24774	6.82451e-05	glycosyl hydrolase family 1 protein
Mtr.38972.1.S1_at	Medtr8g070540.3	23.1.1.10	'nucleotide metabolism.synthesis.pyrimidine.CTP synthetase'	1.69574	0.001133	3.24498	0.0238529	CTP synthase 2 EC=6.3.4.2; AltName: Full=UTP--ammonia ligase 2; AltName: Full=CTP synthetase 2;
Mtr.11383.1.S1_at	Not assigned	35.2	'not assigned.unknown'	2.64702	0.0173828	3.23717	0.0206166	hypothetical protein predicted by Glimmer/Critica
Mtr.38711.1.S1_at	Medtr7g068770.1	27.3.30	'RNA.regulation of transcription.Trihelix, Triple-Helix transcription factor family'	1.34312	0.113487	3.23277	0.0251967	transcription factor GT-3a
Mtr.26459.1.S1_at	Medtr6g008900.1	26.2	'misc.UDP glucosyl and glucoronyl transferases'	2.08331	0.0241688	3.21582	0.00015773	Glycosyltransferase 8 domain-containing protein 1 EC=2.4.1.-;
Mtr.42072.1.S1_at	Medtr3g106430.1	35.2	'not assigned.unknown'	3.33156	0.0143284	3.21257	0.016625	nodulin - like protein
Mtr.51734.1.S1_s_at	Medtr3g114010.1	35.2	'not assigned.unknown'	2.00041	0.00158662	3.20994	0.00275973	expressed protein
Mtr.44529.1.S1_at	Medtr7g012040.1	16.2.1.9	'secondary metabolism.phenylpropanoids.lignin biosynthesis.COMT'	3.9977	0.0485566	3.20663	0.000856615	O-methyltransferase, putative
Mtr.40399.1.S1_at	Medtr4g094492.1	26.8	'misc.nitrilases, *nitrile lyases, berberine bridge enzymes, reticuline oxidases, troponine reductases'	2.74333	0.00652984	3.2052	0.000399631	Reticuline oxidase-like protein EC=1.21.-.-; Flags: Precursor;
Mtr.41059.1.S1_at	Not assigned	35.2	'not assigned.unknown'	1.90571	0.00136093	3.2008	0.000106306	hypothetical protein predicted by Glimmer/Critica
Mtr.13150.1.S1_at	Not assigned	35.2	'not assigned.unknown'	2.58797	0.0304758	3.20029	0.00474374	hypothetical protein predicted by Glimmer/Critica
Mtr.43772.1.S1_at	Medtr3g045790.1	35.2	'not assigned.unknown'	2.50935	0.0201963	3.19702	1.56517e-05	hypothetical protein
Mtr.15443.1.S1_at	Medtr7g090560.1	35.2	'not assigned.unknown'	1.9901	0.00176897	3.19293	0.000786278	hypothetical protein predicted by Glimmer/Critica
Mtr.23575.1.S1_x_at	Not assigned	30.2.11	'signalling.receptor kinases.leucine rich repeat XI'	1.93848	0.000129615	3.1909	0.00106147	Polygalacturonase inhibitor 1 AltName: Full=Polygalacturonase-inhibiting protein 1; Short=PGIP-1; Flags: Precursor;
Mtr.40122.1.S1_s_at	Medtr5g007760.1	16.8.2	'secondary metabolism.flavonoids.chalcones'	3.14215	0.0248517	3.18691	0.00410112	chalcone and stilbene synthase family protein
Mtr.45572.1.S1_at	Medtr4g051515.1	27.3.64	'RNA.regulation of transcription.PHOR1'	0.732067	0.263711	3.18477	0.00240371	U-box domain-containing protein 24 EC=6.3.2.-; AltName: Full=Plant U-box protein 24;
Mtr.38011.1.S1_s_at	Medtr8g011780.1	29.4	'protein.postranslational modification'	1.62367	0.0433104	3.18406	0.017757	Serine/threonine-protein kinase OXI1 EC=2.7.11.1; AltName: Full=Protein OXIDATIVE SIGNAL-INDUCIBLE 1;
Mtr.38581.1.S1_at	Medtr6g008210.1	27.3.11	'RNA.regulation of transcription.C2H2 zinc finger family'	1.76789	0.00258374	3.18251	0.00845979	Zinc finger AN1 domain-containing stress-associated protein 12 Short=AtSAP12;
Mtr.40733.1.S1_at	Medtr1g080990.2	35.2	'not assigned.unknown'	3.30343	0.00115949	3.17777	0.00122986	expressed protein
Mtr.8884.1.S1_at	Medtr1g080800.1	20.1	'stress.biotic'	2.36725	0.000436861	3.17069	0.000291235	Pathogenesis-related protein PR-4A Flags: Precursor;
Mtr.8990.1.S1_at	Medtr3g078420.1	35.2	'not assigned.unknown'	2.03093	0.0158498	3.16991	0.00265977	hypothetical protein predicted by Glimmer/Critica
Mtr.37906.1.S1_at	Medtr1g077030.1	35.1	'not assigned.no ontology'	2.45601	0.006692	3.16792	0.00107339	4,5-DOPA dioxygenase extradiol-like protein EC=1.13.-.-;
Mtr.18916.1.S1_at	Medtr3g108730.1	35.2	'not assigned.unknown'	1.32639	0.0287742	3.1675	0.0417231	expressed protein
Mtr.10253.1.S1_at	Medtr5g029190.1	10.2.1	'cell wall.cellulose synthesis.cellulose synthase'	2.08956	0.0178307	3.16726	0.00547535	Cellulose synthase-like protein D3 Short=AtCslD3; EC=2.4.1.-; AltName: Full=Protein KOJAK;
Mtr.23052.1.S1_at	Medtr4g128260.1	29.5.9	'protein.degradation.AAA type'	1.58101	0.068044	3.16715	0.0125526	Probable mitochondrial chaperone BCS1-B AltName: Full=BCS1-like protein 2;
Mtr.14737.1.S1_at	Medtr5g005450.1	30.2.17	'signalling.receptor kinases.DUF 26'	2.48572	0.0580163	3.16487	1.49238e-05	Cysteine-rich receptor-like protein kinase 10 Short=Cysteine-rich RLK10; EC=2.7.11.-; AltName: Full=Receptor-like protein kinase 4; Flags: Precursor;
Mtr.9313.1.S1_at	Medtr0428s0030.1	35.2	'not assigned.unknown'	1.63362	0.128759	3.16472	0.00296714	hypothetical protein predicted by Glimmer/Critica
Mtr.10928.1.S1_s_at	Medtr6g008900.1	26.2	'misc.UDP glucosyl and glucoronyl transferases'	1.70459	0.0423251	3.16441	0.00390722	glycosyl transferase family 8 protein
Mtr.11271.1.S1_at	Medtr1g017500.1	35.2	'not assigned.unknown'	2.13944	0.0163452	3.16146	0.000105424	hypothetical protein predicted by Glimmer/Critica
Mtr.27739.1.S1_at	Medtr4g101780.1	35.2	'not assigned.unknown'	2.5452	0.0402497	3.15758	0.00970674	hypothetical protein predicted by Glimmer/Critica
Mtr.35157.1.S1_at	Medtr7g015180.1	35.1	'not assigned.no ontology'	1.38294	0.0450727	3.15075	0.00498611	Uncharacterized FCP1 homology domain-containing protein C1271.03c
Mtr.9637.1.S1_at	Medtr7g115650.1	35.2	'not assigned.unknown'	1.64583	0.038057	3.14798	0.00143256	hypothetical protein predicted by Glimmer/Critica
Mtr.18822.1.S1_at	Medtr3g082250.1	35.2	'not assigned.unknown'	2.48103	0.14801	3.14451	0.0113596	heavy-metal-associated domain-containing protein
Mtr.18369.1.S1_at	Medtr4g059730.1	26.9	'misc.glutathione S transferases'	2.11921	0.00855323	3.14303	0.000193915	glutathione S-transferase, putative
Mtr.45405.1.S1_at	Medtr4g131800.1	34.8	'transport.metabolite transporters at the envelope membrane'	2.58506	0.00152692	3.14213	0.00040858	Glucose-6-phosphate/phosphate translocator 2, chloroplastic Flags: Precursor;
Mtr.34199.1.S1_at	Medtr1g032140.1	17.5.1	'hormone metabolism.ethylene.synthesis-degradation'	2.49892	0.000317091	3.13996	2.67301e-05	1-aminocyclopropane-1-carboxylate oxidase homolog 1
Mtr.15332.1.S1_at	Medtr1g043080.1	27.3.25	'RNA.regulation of transcription.MYB domain transcription factor family'	1.37516	0.147837	3.13563	0.00319937	Myb-related protein Myb4 AltName: Full=OsMyb4; AltName: Full=Transcription factor RLTR1;
Mtr.7599.1.S1_at	Medtr2g031270.1	35.2	'not assigned.unknown'	2.57024	0.0070468	3.13532	0.0194542	hypothetical protein predicted by Glimmer/Critica
Mtr.9625.1.S1_at	Medtr4g109450.2	20.2.1	'stress.abiotic.heat'	0.973306	0.0708877	3.13108	0.0376438	Heat shock protein 101
Mtr.39528.1.S1_at	Medtr4g014160.1	20.1.7	'stress.biotic.PR-proteins'	0.769216	0.277633	3.11951	0.00130114	Probable WRKY transcription factor 19 AltName: Full=WRKY DNA-binding protein 19;
Mtr.13965.1.S1_at	Not assigned	26.10	'misc.cytochrome P450'	1.97153	0.115419	3.11403	0.00669982	Cytochrome P450 76C4 EC=1.14.-.-;
Mtr.14311.1.S1_at	Not assigned	35.2	'not assigned.unknown'	1.18576	0.196791	3.11326	0.00697307	hypothetical protein predicted by Glimmer/Critica
Mtr.22745.1.S1_at	Medtr4g095500.2	27.3.21	'RNA.regulation of transcription.GRAS transcription factor family'	1.78918	0.0301708	3.11249	3.20538e-05	Scarecrow-like protein 32 Short=AtSCL32; AltName: Full=GRAS family protein 18; Short=AtGRAS-18;
Mtr.153.1.S1_at	Medtr7g074865.1	35.2	'not assigned.unknown'	3.40026	0.033673	3.11031	0.0139523	hypothetical protein predicted by Glimmer/Critica
Mtr.41747.1.S1_at	Medtr1g105820.1	30.2.17	'signalling.receptor kinases.DUF 26'	2.39967	0.0705156	3.10373	0.000326271	Cysteine-rich receptor-like protein kinase 10 Short=Cysteine-rich RLK10; EC=2.7.11.-; AltName: Full=Receptor-like protein kinase 4; Flags: Precursor;
Mtr.41025.1.S1_at	Medtr1g028460.1	33.99	'development.unspecified'	1.72858	0.0577761	3.09729	0.00276379	Protein RUPTURED POLLEN GRAIN 1
Mtr.19964.1.S1_at	Medtr3g028450.1	35.2	'not assigned.unknown'	2.20614	0.0120782	3.09238	0.00110825	hypothetical protein predicted by Glimmer/Critica
Mtr.52180.1.S1_at	Medtr7g100100.1	27.3.11	'RNA.regulation of transcription.C2H2 zinc finger family'	1.64963	0.0200338	3.09013	0.000669332	Zinc finger protein 1 AltName: Full=WZF1;
Mtr.7824.1.S1_s_at	Medtr4g095500.2	27.3.21	'RNA.regulation of transcription.GRAS transcription factor family'	1.36726	0.0105869	3.08851	0.000427374	Scarecrow-like protein 32 Short=AtSCL32; AltName: Full=GRAS family protein 18; Short=AtGRAS-18;
Mtr.15769.1.S1_at	Medtr2g034760.1	35.1.40	'not assigned.no ontology.glycine rich proteins'	2	0.0100848	3.08667	0.0279734	expressed protein
Mtr.23261.1.S1_at	Not assigned	35.2	'not assigned.unknown'	1.81835	0.0522276	3.08264	0.00024658	hypothetical protein predicted by Glimmer/Critica
Mtr.2493.1.S1_at	Medtr7g084720.1	35.2	'not assigned.unknown'	1.52307	0.0327102	3.08247	0.000510152	expressed protein
Mtr.42913.1.S1_at	Medtr5g013340.1	20.1	'stress.biotic'	1.79295	0.01281	3.08219	0.00227822	Bax inhibitor 1 Short=BI-1; Short=AtBI-1;
Mtr.5685.1.S1_at	Not assigned	35.2	'not assigned.unknown'	1.82814	0.00984862	3.07912	0.00944595	hypothetical protein predicted by Glimmer/Critica
Mtr.3265.1.S1_at	Not assigned	35.2	'not assigned.unknown'	3.34991	0.0134508	3.07851	0.04187	hypothetical protein predicted by Glimmer/Critica
Mtr.11251.1.S1_at	Medtr6g081810.1	34.99	'transport.misc'	1.74841	0.00983154	3.07656	0.000773208	Protein TRANSPARENT TESTA 12
Mtr.49098.1.S1_at	Medtr4g101025.1	35.2	'not assigned.unknown'	2.32181	0.00500567	3.06854	0.0166221	hypothetical protein predicted by Glimmer/Critica
Mtr.6352.1.S1_s_at	Medtr5g070870.1	9.4	'mitochondrial electron transport / ATP synthesis.alternative oxidase'	2.04233	0.00307292	3.06577	0.000504201	Alternative oxidase 3, mitochondrial EC=1.-.-.-; Flags: Precursor;
Mtr.35462.1.S1_at	Medtr0542s0020.1	35.2	'not assigned.unknown'	1.43607	0.00797543	3.06364	0.00662032	hypothetical protein predicted by Glimmer/Critica
Mtr.35815.1.S1_at	Medtr4g017030.1	20.2.99	'stress.abiotic.unspecified'	1.23312	0.0135865	3.05449	0.0905642	Germin-like protein subfamily 1 member 7 Flags: Precursor;
Mtr.50380.1.S1_at	Medtr8g105140.1	35.1	'not assigned.no ontology'	1.76811	0.0964245	3.05443	0.0198006	Nudix hydrolase 18, mitochondrial Short=AtNUDT18; EC=3.6.1.-; Flags: Precursor;
Mtr.22444.1.S1_at	Medtr4g127560.1	30.3	'signalling.calcium'	1.89976	0.0672214	3.05424	0.00535638	Probable calcium-binding protein CML45 AltName: Full=Calmodulin-like protein 45;
Mtr.16873.1.S1_s_at	Medtr7g024500.1	16.2	'secondary metabolism.phenylpropanoids'	2.50482	0.149501	3.04713	0.0400384	O-methyltransferase family 2 protein
Mtr.20618.1.S1_s_at	Medtr7g085990.1	16.2	'secondary metabolism.phenylpropanoids'	1.60313	0.0110891	3.04486	0.00777634	Anthranilate N-benzoyltransferase protein 2 EC=2.3.1.144; AltName: Full=Anthranilate N-hydroxycinnamoyl/benzoyltransferase 2;
Mtr.21812.1.S1_at	Medtr5g032910.1	35.1	'not assigned.no ontology'	2.18793	0.0130036	3.03754	0.000489758	Protein lap1 AltName: Full=Lethal protein 413;
Mtr.12656.1.S1_at	Medtr8g039090.1	35.1	'not assigned.no ontology'	1.74816	0.0200772	3.0348	0.00073928	NADPH:quinone oxidoreductase EC=1.6.5.2;
Mtr.10696.1.S1_at	Medtr1g056550.1	31.4	'cell.vesicle transport'	2.1577	0.00950892	3.03409	0.000152939	Syntaxin-121 Short=AtSYP121; AltName: Full=Syntaxin-related protein At-Syr1;
Mtr.27096.1.S1_at	Medtr4g077100.1	16.8.3	'secondary metabolism.flavonoids.dihydroflavonols'	2.33442	0.0514785	3.0282	0.00147334	Dihydroflavonol-4-reductase Short=DFR; EC=1.1.1.219; AltName: Full=Dihydrokaempferol 4-reductase;
Mtr.27713.1.S1_at	Medtr4g104540.1	26.10	'misc.cytochrome P450'	2.74819	0.055774	3.02632	0.0143134	cytochrome P450, putative
Mtr.47584.1.S1_at	Medtr7g112550.1	31.1	'cell.organisation'	1.94839	0.0451533	3.02565	0.011861	F-box protein PP2-B15 AltName: Full=Protein PHLOEM PROTEIN 2-LIKE B15; Short=AtPP2-B15;
Mtr.2340.1.S1_s_at	Medtr1g082360.1	35.1	'not assigned.no ontology'	2.03593	0.001831	3.02496	0.00947004	Putative phosphoglycerate mutase YDR051C EC=5.4.2.1; AltName: Full=Phosphoglyceromutase YDR051C;
Mtr.9679.1.S1_at	Medtr5g037950.1	21.1	'redox.thioredoxin'	1.4524	0.0134039	3.02397	0.0176652	Thioredoxin H-type 2 Short=Trx-H-2;
Mtr.12833.1.S1_at	Not assigned	35.2	'not assigned.unknown'	0.870136	0.0801909	3.02044	0.0235465	hypothetical protein predicted by Glimmer/Critica
Mtr.10760.1.S1_at	Medtr3g101900.1	16.2	'secondary metabolism.phenylpropanoids'	2.01542	0.00192455	3.01536	6.33635e-05	Uncharacterized acetyltransferase At3g50280 EC=2.3.1.-;
Mtr.15339.1.S1_at	Medtr1g043050.1	27.3.25	'RNA.regulation of transcription.MYB domain transcription factor family'	0.183253	0.270703	3.0103	0.00652264	Myb-related protein Myb4 AltName: Full=OsMyb4; AltName: Full=Transcription factor RLTR1;
Mtr.613.1.S1_at	Medtr8g040860.1	35.1	'not assigned.no ontology'	1.08006	0.0262387	3.00573	0.0268682	Probable gibberellin receptor GID1L3 EC=3.-.-.-; AltName: Full=GID1-like protein 3;
Mtr.17612.1.S1_x_at	Medtr7g016720.1	16.8.2	'secondary metabolism.flavonoids.chalcones'	2.33732	0.0215974	3.0046	0.000379097	chalcone and stilbene synthase family protein
Mtr.43646.1.S1_at	Medtr6g472110.1	35.2	'not assigned.unknown'	1.30522	0.0466727	3.00051	0.00784935	expressed protein
Mtr.44713.1.S1_at	Medtr5g023260.1	34.3	'transport.amino acids'	2.20543	0.0191543	2.9958	0.00122481	lysine and histidine specific transporter, putative
Mtr.28050.1.S1_at	Medtr3g092470.1	35.2	'not assigned.unknown'	1.68899	0.0206136	2.99409	0.00455873	hypothetical protein predicted by Glimmer/Critica
Mtr.28255.1.S1_at	Medtr4g104540.1	26.10	'misc.cytochrome P450'	3.02897	0.0377742	2.98966	0.017486	cytochrome P450, putative
Mtr.9411.1.S1_at	Medtr0056s0160.1	17.5.1	'hormone metabolism.ethylene.synthesis-degradation'	2.11136	0.0604921	2.98843	0.0112155	Protein SRG1 AltName: Full=Protein SENESCENCE-RELATED GENE 1; Short=AtSRG1;
Mtr.32284.1.S1_at	Medtr7g105870.1	35.2	'not assigned.unknown'	2.1587	0.00146836	2.97713	0.00633173	hypothetical protein predicted by Glimmer/Critica
Mtr.49410.1.S1_at	Medtr2g036480.1	30.2.17	'signalling.receptor kinases.DUF 26'	0.726029	0.255356	2.97306	0.00375352	Putative cysteine-rich receptor-like protein kinase 12 Short=Cysteine-rich RLK12; EC=2.7.11.-; Flags: Precursor;
Mtr.15795.1.S1_at	Medtr5g018980.1	26.10	'misc.cytochrome P450'	1.33755	0.0993893	2.96874	0.0196054	putative cytochrome P450
Mtr.15250.1.S1_at	Medtr4g094010.1	34.16	'transport.ABC transporters and multidrug resistance systems'	2.28564	0.0109326	2.96569	0.000169788	White-brown complex homolog protein 11
Mtr.6648.1.S1_s_at	Medtr4g126920.1	10.7	'cell wall.modification'	1.58567	0.0279508	2.96192	0.00428521	xyloglucan:xyloglucosyl transferase, putative / xyloglucan endotransglycosylase, putative / endo-xyloglucan transferase, putative
Mtr.154.1.S1_at	Not assigned	16.8.3	'secondary metabolism.flavonoids.dihydroflavonols'	2.94419	0.0118673	2.96093	0.00220854	dihydroflavonol 4-reductase family / dihydrokaempferol 4-reductase family
Mtr.32757.1.S1_at	Not assigned	35.2	'not assigned.unknown'	1.45203	0.134598	2.95937	0.000517111	hypothetical protein predicted by Glimmer/Critica
Mtr.43390.1.S1_at	Medtr2g069430.1	35.2	'not assigned.unknown'	1.73047	0.00551852	2.95612	0.00047169	hypothetical protein predicted by Glimmer/Critica
Mtr.11768.1.S1_at	Medtr2g064930.1	29.4.1.57	'protein.postranslational modification.kinase.receptor like cytoplasmatic kinase VII'	1.62238	0.0432198	2.95208	0.000101975	Cysteine-rich receptor-like protein kinase 11 Short=Cysteine-rich RLK11; EC=2.7.11.-; AltName: Full=Receptor-like protein kinase 3; Flags: Precursor;
Mtr.7373.1.S1_at	Not assigned	35.2	'not assigned.unknown'	2.33354	2.43913e-05	2.9509	0.00190874	RING-H2 finger protein ATL5K AltName: Full=RING-H2 finger protein ATL16;
Mtr.19456.1.S1_s_at	Medtr6g009720.1	29.5.9	'protein.degradation.AAA type'	1.21702	0.150564	2.94661	0.00078264	Probable mitochondrial chaperone BCS1-B AltName: Full=BCS1-like protein 2;
Mtr.12906.1.S1_at	Not assigned	13.1.1.1.1	'amino acid metabolism.synthesis.central amino acid metabolism.GABA.Glutamate decarboxylase'	2.00228	0.00264258	2.94489	0.00186977	glutamate decarboxylase, putative
Mtr.7824.1.S1_at	Medtr4g095500.2	27.3.21	'RNA.regulation of transcription.GRAS transcription factor family'	1.69525	0.00172502	2.94413	0.00181608	Scarecrow-like protein 32 Short=AtSCL32; AltName: Full=GRAS family protein 18; Short=AtGRAS-18;
Mtr.20158.1.S1_s_at	Not assigned	35.2	'not assigned.unknown'	0.644426	0.17348	2.94305	0.0317509	hypothetical protein similar to gag-pol polyprotein
Mtr.37859.1.S1_at	Medtr8g007040.1	33.1	'development.storage proteins'	-0.085217	0.961391	2.94133	0.00376091	Patatin-13 EC=3.1.1.-; Flags: Precursor;
Mtr.39010.1.S1_at	Medtr4g078110.1	26.10	'misc.cytochrome P450'	1.97221	0.141315	2.93573	0.00207718	cytochrome P450 family protein
Mtr.12155.1.S1_at	Medtr8g096730.1	27.3.32	'RNA.regulation of transcription.WRKY domain transcription factor family'	1.66099	0.00779714	2.93534	0.0024226	Probable WRKY transcription factor 75 AltName: Full=WRKY DNA-binding protein 75;
Mtr.10956.1.S1_at	Not assigned	35.2	'not assigned.unknown'	1.73794	0.00597761	2.93438	0.008143	expressed protein
Mtr.44658.1.S1_at	Medtr3g080860.1	35.2	'not assigned.unknown'	2.21477	0.0134198	2.9298	0.000265812	hypothetical protein predicted by Glimmer/Critica
Mtr.18040.1.S1_at	Medtr4g116530.1	35.2	'not assigned.unknown'	1.95519	0.0128469	2.92849	0.00178183	expressed protein
Mtr.49862.1.S1_at	Medtr7g014570.1	16.2	'secondary metabolism.phenylpropanoids'	2.52525	0.0345873	2.92414	0.000707033	O-methyltransferase family 2 protein
Mtr.7256.1.S1_at	Medtr1g022495.1	35.2	'not assigned.unknown'	0.941277	0.146952	2.92359	0.000948117	hypothetical protein predicted by Glimmer/Critica
Mtr.40925.1.S1_at	Medtr5g032910.1	35.1	'not assigned.no ontology'	2.02576	0.0127122	2.92289	0.000233606	E3 ubiquitin-protein ligase LRSAM1 EC=6.3.2.-; AltName: Full=Leucine-rich repeat and sterile alpha motif-containing protein 1; AltName: Full=Tsg101-associated ligase; Short=hTAL;
Mtr.36037.1.S1_at	Medtr3g067770.3	29.4.1.57	'protein.postranslational modification.kinase.receptor like cytoplasmatic kinase VII'	1.74827	0.0247937	2.92262	0.00235427	Serine/threonine-protein kinase BIK1 EC=2.7.11.1; AltName: Full=Protein BOTRYTIS-INDUCED KINASE 1;
Mtr.44470.1.S1_at	Medtr3g030620.1	35.2	'not assigned.unknown'	1.26762	0.0417231	2.92083	0.0418548	F-box protein At4g12560
Mtr.17359.1.S1_at	Medtr4g101760.1	26.18	'misc.invertase/pectin methylesterase inhibitor family protein'	1.31433	0.0109919	2.91637	0.0400712	21 kDa protein AltName: Full=1.2 protein; Flags: Precursor;
Mtr.22854.1.S1_at	Medtr2g039620.2	27.3.6	'RNA.regulation of transcription.bHLH,Basic Helix-Loop-Helix family'	1.45741	0.207664	2.9157	0.000225472	Putative transcription factor bHLH041 AltName: Full=Transcription factor EN 51; AltName: Full=bHLH transcription factor bHLH041; AltName: Full=Basic helix-loop-helix protein 41; Short=bHLH 41; Short=AtbHLH41;
Mtr.19478.1.S1_at	Medtr4g016920.2	26.3	'misc.gluco-, galacto- and mannosidases'	2.00871	0.0193339	2.91409	0.000219945	glycosyl hydrolase family 1 protein
Mtr.43594.1.S1_at	Medtr4g085100.1	35.2	'not assigned.unknown'	2.01303	0.00288421	2.91404	0.000471004	Uncharacterized protein At1g66480
Mtr.45497.1.S1_s_at	Medtr2g089120.1	16.1.5	'secondary metabolism.isoprenoids.terpenoids'	2.21858	0.135543	2.9106	2.78403e-05	terpene synthase/cyclase family protein
Mtr.9258.1.S1_at	Medtr1g027150.1	30.2.17	'signalling.receptor kinases.DUF 26'	2.01403	0.0336271	2.91001	0.000174097	Cysteine-rich receptor-like protein kinase 4 Short=Cysteine-rich RLK4; EC=2.7.11.-; Flags: Precursor;
Mtr.5767.1.S1_at	Medtr3g041560.1	30.2.11	'signalling.receptor kinases.leucine rich repeat XI'	1.79079	0.144717	2.90991	2.23364e-05	Receptor-like protein kinase 5 EC=2.7.11.1; Flags: Precursor;
Mtr.16372.1.S1_x_at	Not assigned	20.1.7	'stress.biotic.PR-proteins'	2.08667	0.0504539	2.90594	8.52188e-05	TMV resistance protein N
Mtr.21812.1.S1_s_at	Medtr5g032910.1	35.1	'not assigned.no ontology'	2.07664	0.0159564	2.90452	0.00108871	Protein lap1 AltName: Full=Lethal protein 413;
Mtr.21216.1.S1_at	Medtr4g062330.1	35.1	'not assigned.no ontology'	1.84818	0.000247591	2.90127	0.00491044	exocyst subunit EXO70 family protein
Mtr.43278.1.S1_at	Medtr1g073740.1	10.2.1	'cell wall.cellulose synthesis.cellulose synthase'	1.94938	0.0202713	2.90066	0.000849764	Cellulose synthase-like protein G2 Short=AtCslG2; EC=2.4.1.-;
Mtr.12477.1.S1_at	Not assigned	26.7	'misc.oxidases - copper, flavone etc.'	1.85018	0.00156621	2.90035	0.00417134	oxidoreductase, zinc-binding
Mtr.42942.1.S1_at	Medtr8g020920.1	29.4.1.57	'protein.postranslational modification.kinase.receptor like cytoplasmatic kinase VII'	1.76934	0.263357	2.89976	0.00748915	protein kinase, putative
Mtr.20618.1.S1_at	Medtr7g085930.1	16.2	'secondary metabolism.phenylpropanoids'	1.47917	0.0129097	2.89523	0.0124467	Anthranilate N-benzoyltransferase protein 2 EC=2.3.1.144; AltName: Full=Anthranilate N-hydroxycinnamoyl/benzoyltransferase 2;
Mtr.8495.1.S1_at	Medtr8g099795.1	20.2.1	'stress.abiotic.heat'	1.56849	0.0090489	2.87781	0.0058313	Luminal-binding protein Short=BiP; AltName: Full=78 kDa glucose-regulated protein homolog; AltName: Full=GRP 78; Flags: Precursor;
Mtr.27992.1.S1_at	Medtr1g037520.1	35.2	'not assigned.unknown'	2.07682	0.0674918	2.87611	0.000142354	hypothetical protein predicted by Glimmer/Critica
Mtr.47846.1.S1_at	Not assigned	35.2	'not assigned.unknown'	1.6652	0.204799	2.87487	0.0112826	hypothetical protein predicted by Glimmer/Critica
Mtr.38010.1.S1_s_at	Medtr8g011780.1	29.4	'protein.postranslational modification'	1.48137	0.0499246	2.87068	0.00683058	Serine/threonine-protein kinase OXI1 EC=2.7.11.1; AltName: Full=Protein OXIDATIVE SIGNAL-INDUCIBLE 1;
Mtr.11544.1.S1_at	Medtr1g027050.1	30.2.17	'signalling.receptor kinases.DUF 26'	2.02118	0.133154	2.87044	0.000504005	Cysteine-rich receptor-like protein kinase 27 Short=Cysteine-rich RLK27; EC=2.7.11.-; Flags: Precursor;
Mtr.31491.1.S1_s_at	Medtr5g029190.1	10.2	'cell wall.cellulose synthesis'	2.03172	0.0110657	2.8662	0.0123277	Cellulose synthase-like protein D2 EC=2.4.1.-; AltName: Full=OsCslD2;
Mtr.11333.1.S1_at	Medtr4g087100.1	17.5.1	'hormone metabolism.ethylene.synthesis-degradation'	1.94012	0.0187839	2.86397	0.00688582	Gibberellin 20 oxidase 1 EC=1.14.11.-; AltName: Full=Gibberellin C-20 oxidase 1; AltName: Full=GA 20-oxidase 1; Short=AtGA20ox;
Mtr.38443.1.S1_at	Medtr3g118020.2	35.2	'not assigned.unknown'	2.17286	0.0111556	2.85827	0.00021687	expressed protein
Mtr.16688.1.S1_at	Medtr1g081230.1	29.3.2	'protein.targeting.mitochondria'	1.62689	0.033669	2.85806	0.00210217	Mitochondrial import inner membrane translocase subunit tim23
Mtr.33191.1.S1_at	Medtr7g029275.1	26.10	'misc.cytochrome P450'	1.66989	0.0310502	2.85766	0.00982796	cytochrome P450-like protein
Mtr.33225.1.S1_s_at	Medtr4g121860.1	30.5	'signalling.G-proteins'	1.86474	3.61474e-05	2.85644	0.000641429	GTP-binding protein SAR1B
Mtr.39431.1.S1_at	Medtr4g077100.1	26.11	'misc.alcohol dehydrogenases'	2.1216	0.0347221	2.85172	0.000424405	Dihydroflavonol-4-reductase Short=DFR; EC=1.1.1.219; AltName: Full=Dihydrokaempferol 4-reductase;
Mtr.50858.1.S1_s_at	Medtr2g018670.3	35.2	'not assigned.unknown'	1.44409	0.0685407	2.84926	0.00562033	hypothetical protein predicted by Glimmer/Critica
Mtr.51734.1.S1_at	Medtr3g114010.1	35.2	'not assigned.unknown'	1.64491	0.00879543	2.84905	0.00292459	expressed protein
Mtr.16372.1.S1_at	Medtr6g075930.1	20.1.7	'stress.biotic.PR-proteins'	1.99938	0.0663903	2.84764	0.00105603	TMV resistance protein N
Mtr.10558.1.S1_at	Medtr2g102640.1	34.16	'transport.ABC transporters and multidrug resistance systems'	2.44378	0.0451026	2.84695	0.0387606	Pleiotropic drug resistance protein 1 AltName: Full=NtPDR1;
Mtr.12866.1.S1_at	Medtr8g461110.1	30.2.17	'signalling.receptor kinases.DUF 26'	2.15214	0.0184009	2.84686	6.58563e-05	Cysteine-rich receptor-like protein kinase 2 Short=Cysteine-rich RLK2; EC=2.7.11.-; Flags: Precursor;
Mtr.8820.1.S1_at	Medtr2g014680.2	33.99	'development.unspecified'	0.967369	0.0663585	2.84673	0.0279733	Protein CUP-SHAPED COTYLEDON 2 AltName: Full=NAC domain-containing protein CUC2;
Mtr.45534.1.S1_at	Medtr1g022495.1	27.3.35	'RNA.regulation of transcription.bZIP transcription factor family'	1.16013	0.126839	2.84651	0.00108104	Ocs element-binding factor 1 Short=OCSBF-1;
Mtr.8398.1.S1_at	Medtr1g022245.1	29.5.9	'protein.degradation.AAA type'	1.45285	0.161402	2.84402	0.000394047	Probable mitochondrial chaperone BCS1-B AltName: Full=BCS1-like protein 2;
Mtr.3149.1.S1_at	Not assigned	35.2	'not assigned.unknown'	1.68095	0.179499	2.83929	0.00445466	hypothetical protein predicted by Glimmer/Critica
Mtr.281.1.S1_at	Medtr3g008500.3	3.2.2	'minor CHO metabolism.trehalose.TPP'	2.02206	0.000458214	2.83874	3.87898e-05	Uncharacterized glycosyl hydrolase Rv2006/MT2062 EC=3.2.1.-;
Mtr.42955.1.S1_at	Medtr7g075580.1	26.10	'misc.cytochrome P450'	1.90883	0.00988122	2.83809	0.00180965	cytochrome P450 family protein
Mtr.18650.1.S1_at	Medtr2g034480.1	26.4	'misc.beta 1,3 glucan hydrolases'	1.63504	0.000955959	2.83599	0.0008868	putative beta 1,3-glucanase
Mtr.2494.1.S1_s_at	Medtr3g052760.1	20.2.1	'stress.abiotic.heat'	-0.0784415	0.366992	2.83383	0.0497697	Small heat shock protein, chloroplastic Flags: Precursor;
Mtr.31906.1.S1_at	Medtr7g098730.1	16.4.1	'secondary metabolism.N misc.alkaloid-like'	1.01976	0.0510429	2.83202	0.00118295	dopa decarboxylase
Mtr.8763.1.S1_at	Medtr8g096910.1	20.1	'stress.biotic'	2.23689	0.00144497	2.83137	0.00245486	Protein P21
Mtr.39451.1.S1_at	Not assigned	35.2	'not assigned.unknown'	1.83195	0.0013582	2.83075	0.00048835	hypothetical protein predicted by Glimmer/Critica
Mtr.41841.1.S1_at	Medtr8g079482.1	27.3.99	'RNA.regulation of transcription.unclassified'	0.948655	0.225839	2.83034	5.97375e-05	remorin family protein
Mtr.12920.1.S1_s_at	Medtr5g094390.2	29.4	'protein.postranslational modification'	1.51436	0.00133422	2.82648	0.0230255	Probable serine/threonine-protein kinase WNK11 Short=AtWNK11; EC=2.7.11.1; AltName: Full=Protein kinase with no lysine 11;
Mtr.11170.1.S1_at	Medtr4g099110.1	2.2.2.1	'major CHO metabolism.degradation.starch.starch cleavage'	1.29868	0.00518307	2.82523	0.0193356	beta-amylase, putative / 1,4-alpha-D-glucan maltohydrolase, putative
Mtr.50859.1.S1_s_at	Medtr2g018670.3	35.2	'not assigned.unknown'	1.46699	0.0768103	2.82163	0.000571895	hypothetical protein predicted by Glimmer/Critica
Mtr.45188.1.S1_at	Medtr2g079440.1	35.2	'not assigned.unknown'	0.737428	0.121738	2.82127	0.0396588	Disease resistance response protein 230 Flags: Precursor;
Mtr.22007.1.S1_at	Medtr8g008930.1	17.5.1	'hormone metabolism.ethylene.synthesis-degradation'	1.4101	0.088392	2.81822	0.000867211	1-aminocyclopropane-1-carboxylate oxidase homolog 4
Mtr.6719.1.S1_at	Medtr0009s0100.1	35.2	'not assigned.unknown'	0.583246	0.222118	2.81716	0.0461764	hypothetical protein predicted by Glimmer/Critica
Mtr.33150.1.S1_s_at	Medtr4g126920.1	10.7	'cell wall.modification'	1.73427	0.0303079	2.81505	0.00231529	MERI-5 protein (MERI-5) (MERI5B) / endo-xyloglucan transferase / xyloglucan endo-1,4-beta-D-glucanase (SEN4)
Mtr.10815.1.S1_at	Medtr5g048160.1	29.5.11.4.3.2	'protein.degradation.ubiquitin.E3.SCF.FBOX'	1.3586	0.0390795	2.81473	0.000163762	F-box/Kelch-repeat protein At3g06240
Mtr.29666.1.S1_at	Medtr2g096870.1	35.2	'not assigned.unknown'	1.78715	0.123294	2.81049	0.000206374	hypothetical protein predicted by Glimmer/Critica
Mtr.44445.1.S1_at	Medtr1g057400.1	35.1	'not assigned.no ontology'	2.18616	0.0208968	2.81006	4.01089e-05	Putative syntaxin-24 Short=AtSYP24;
Mtr.32177.1.S1_at	Not assigned	35.2	'not assigned.unknown'	1.78486	0.0395223	2.80927	0.0824626	hypothetical protein predicted by Glimmer/Critica
Mtr.18834.1.S1_at	Medtr7g011010.1	30.3	'signalling.calcium'	1.59626	0.0735311	2.80578	0.00792236	Probable calcium-binding protein CML45 AltName: Full=Calmodulin-like protein 45;
Mtr.39593.1.S1_at	Medtr5g070010.1	26.10	'misc.cytochrome P450'	1.80313	0.00843735	2.80494	0.0518914	cytochrome P450, putative
Mtr.15981.1.S1_at	Medtr6g074650.1	20.1.7	'stress.biotic.PR-proteins'	0.103376	0.322419	2.80087	1.97518e-05	TMV resistance protein N
Mtr.15821.1.S1_at	Medtr4g121860.1	30.5	'signalling.G-proteins'	1.74636	9.85426e-05	2.79544	0.000686147	GTP-binding protein SAR1A
Mtr.40531.1.S1_at	Medtr1g036490.1	16.2.1.9	'secondary metabolism.phenylpropanoids.lignin biosynthesis.COMT'	3.78168	0.0586292	2.7935	0.00587984	O-methyltransferase family 2 protein
Mtr.16822.1.S1_at	Medtr2g035850.1	35.2	'not assigned.unknown'	2.03107	0.0161946	2.79285	0.000262396	hypothetical protein predicted by Glimmer/Critica
Mtr.40917.1.S1_at	Medtr7g071120.1	27.3.32	'RNA.regulation of transcription.WRKY domain transcription factor family'	0.836149	0.217745	2.79151	0.00506013	Probable WRKY transcription factor 33 AltName: Full=WRKY DNA-binding protein 33;
Mtr.39451.1.S1_x_at	Not assigned	35.2	'not assigned.unknown'	2.03477	0.0100661	2.7906	0.00295831	hypothetical protein predicted by Glimmer/Critica
Mtr.28149.1.S1_at	Medtr4g018880.2	30.1	'signalling.in sugar and nutrient physiology'	1.248	0.107372	2.78933	0.00139586	photoassimilate-responsive protein-related
Mtr.32279.1.S1_at	Medtr3g031220.1	27.3.32	'RNA.regulation of transcription.WRKY domain transcription factor family'	1.50502	0.0987135	2.78074	3.11214e-05	Probable WRKY transcription factor 33 AltName: Full=WRKY DNA-binding protein 33;
Mtr.1926.1.S1_at	Not assigned	35.2	'not assigned.unknown'	1.79619	0.0113277	2.76379	0.000453442	hypothetical protein predicted by Glimmer/Critica
Mtr.42205.1.S1_at	Medtr2g010720.1	35.2	'not assigned.unknown'	2.34212	0.0131961	2.7524	0.0182131	Cysteine-rich receptor-like protein kinase 25 Short=Cysteine-rich RLK25; EC=2.7.11.-; Flags: Precursor;
Mtr.9037.1.S1_at	Medtr4g024000.2	35.2	'not assigned.unknown'	1.41247	0.0677912	2.74858	0.00826976	glycine-rich protein
Mtr.41752.1.S1_at	Medtr5g007550.1	26.10	'misc.cytochrome P450'	2.01369	0.0992021	2.74842	0.00151274	cytochrome P450 family protein
Mtr.49572.1.S1_x_at	Medtr5g007717.1	16.8.2	'secondary metabolism.flavonoids.chalcones'	2.23383	0.0165419	2.74272	0.000663759	chalcone and stilbene synthase family protein
Mtr.11716.1.S1_at	Medtr3g051460.4	29.4	'protein.postranslational modification'	1.57215	0.00121549	2.73965	0.0185309	hypothetical protein
Mtr.29339.1.S1_at	Medtr1g067480.1	35.2	'not assigned.unknown'	1.63011	0.0244033	2.73591	0.0470739	hypothetical protein predicted by Glimmer/Critica
Mtr.38820.1.S1_at	Medtr5g070010.1	26.10	'misc.cytochrome P450'	1.86362	0.0131755	2.73318	0.0718112	cytochrome P450, putative
Mtr.1468.1.S1_at	Not assigned	35.2	'not assigned.unknown'	1.48612	0.0340921	2.73309	0.0188764	hypothetical protein predicted by Glimmer/Critica
Mtr.10649.1.S1_at	Medtr1g036510.2	16.2.1.9	'secondary metabolism.phenylpropanoids.lignin biosynthesis.COMT'	2.35651	0.12098	2.73153	0.00085389	Isoliquiritigenin 2'-O-methyltransferase EC=2.1.1.-; AltName: Full=Chalcone O-methyltransferase; Short=ChOMT;
Mtr.5689.1.S1_at	Medtr7g106420.1	31.4	'cell.vesicle transport'	2.07688	0.0312079	2.72968	0.000933887	Syntaxin-121 Short=AtSYP121; AltName: Full=Syntaxin-related protein At-Syr1;
Mtr.20588.1.S1_at	Medtr5g089820.1	35.2	'not assigned.unknown'	1.4091	0.00550456	2.72849	2.73259e-05	hypothetical protein
Mtr.20227.1.S1_at	Medtr8g083290.1	26.2	'misc.UDP glucosyl and glucoronyl transferases'	1.48276	0.0177839	2.72706	0.00062743	Indole-3-acetate beta-glucosyltransferase 1 EC=2.4.1.121; AltName: Full=IAA-Glu synthetase 1; AltName: Full=(Uridine 5'-diphosphate-glucose:indol-3-ylacetyl)-beta-D-glucosyl transferase 1; AltName: Full=UDP-glucosyl transferase 75B1;
Mtr.5751.1.S1_s_at	Medtr3g067770.2	29.4.1.57	'protein.postranslational modification.kinase.receptor like cytoplasmatic kinase VII'	1.22967	0.0875971	2.72703	0.0345495	Serine/threonine-protein kinase BIK1 EC=2.7.11.1; AltName: Full=Protein BOTRYTIS-INDUCED KINASE 1;
Mtr.27937.1.S1_at	Medtr4g094340.4	33.99	'development.unspecified'	2.21669	0.00515321	2.7226	0.000773063	Auxin-induced protein 5NG4
Mtr.26988.1.S1_at	Not assigned	35.2	'not assigned.unknown'	1.71054	0.0152416	2.72055	0.00214227	hypothetical protein predicted by Glimmer/Critica
Mtr.1406.1.S1_at	Medtr8g017580.1	35.2	'not assigned.unknown'	1.38552	0.0629383	2.71912	0.000313526	hypothetical protein predicted by Glimmer/Critica
Mtr.43343.1.S1_at	Medtr4g124040.4	34.16	'transport.ABC transporters and multidrug resistance systems'	1.86296	0.0193478	2.71496	0.000608261	Multidrug resistance protein 17 AltName: Full=P-glycoprotein 21;
Mtr.37313.1.S1_at	Medtr8g099795.1	20.2.1	'stress.abiotic.heat'	1.51242	0.00637167	2.71294	0.00384391	Luminal-binding protein Short=BiP; AltName: Full=78 kDa glucose-regulated protein homolog; AltName: Full=GRP 78; Flags: Precursor;
Mtr.37374.1.S1_at	Medtr1g019940.2	33.1	'development.storage proteins'	1.88636	0.0191792	2.71291	0.000241472	Patatin-03 EC=3.1.1.-; Flags: Precursor;
Mtr.12073.1.S1_at	Medtr2g073420.1	26.10	'misc.cytochrome P450'	1.48654	0.201874	2.71196	0.0157319	cytochrome P450 family protein
Mtr.35122.1.S1_at	Medtr3g071740.1	35.1	'not assigned.no ontology'	1.95689	0.000703366	2.71126	0.00497696	Bet v I allergen family protein
Mtr.43734.1.S1_at	Medtr7g082530.2	29.4.1.57	'protein.postranslational modification.kinase.receptor like cytoplasmatic kinase VII'	1.99834	0.00489594	2.70707	0.000171591	Putative serine/threonine-protein kinase At1g18390 EC=2.7.11.1; Flags: Precursor;
Mtr.4414.1.S1_at	Medtr1g021635.1	35.2	'not assigned.unknown'	1.12046	0.0367765	2.70674	2.97551e-07	Cysteine-rich receptor-like protein kinase 29 Short=Cysteine-rich RLK29; EC=2.7.11.-; Flags: Precursor;
Mtr.15053.1.S1_at	Medtr8g075510.1	20.1	'stress.biotic'	0.39355	0.210779	2.70591	0.0162663	Thaumatin-like protein 1 AltName: Full=PpAZ44; Flags: Precursor;
Mtr.40724.1.S1_at	Medtr3g107090.1	35.2	'not assigned.unknown'	1.17384	0.153558	2.70006	0.00483691	expressed protein
Mtr.41299.1.S1_at	Medtr6g018270.1	35.2	'not assigned.unknown'	1.65861	0.0182752	2.69493	0.0130134	hypothetical protein predicted by Glimmer/Critica
Mtr.40990.1.S1_s_at	Medtr8g070540.3	23.1.1.10	'nucleotide metabolism.synthesis.pyrimidine.CTP synthetase'	1.57682	0.000170054	2.68817	0.0107331	CTP synthase, putative / UTP--ammonia ligase, putative
Mtr.40765.1.S1_at	Medtr8g432370.1	35.1	'not assigned.no ontology'	1.70563	0.0453724	2.68114	0.000300411	BON1-associated protein 1 (BAP1)
Mtr.4761.1.S1_at	Medtr3g029620.1	35.2	'not assigned.unknown'	2.05376	0.00503006	2.68043	0.00295383	hypothetical protein predicted by Glimmer/Critica
Mtr.10628.1.S1_at	Medtr5g021390.1	26.10	'misc.cytochrome P450'	1.78728	0.0149204	2.67879	0.000504037	cytochrome P450 84A1 (CYP84A1) / ferulate-5-hydroxylase (FAH1)
Mtr.22050.1.S1_at	Medtr5g033100.1	34.99	'transport.misc'	1.69702	0.000753178	2.67062	0.00301383	Protein TRANSPARENT TESTA 12
Mtr.29335.1.S1_at	Medtr8g465990.1	30.2.17	'signalling.receptor kinases.DUF 26'	1.32758	0.136312	2.66876	0.00143228	Putative serine/threonine-protein kinase receptor EC=2.7.11.1; AltName: Full=S-receptor kinase; Short=SRK; Flags: Precursor;
Mtr.20901.1.S1_s_at	Medtr7g024390.1	20.2.1	'stress.abiotic.heat'	1.44535	0.00154445	2.66814	0.0114945	Heat shock cognate 70 kDa protein 2
Mtr.9617.1.S1_at	Not assigned	35.2	'not assigned.unknown'	1.21074	0.00737026	2.65989	0.0150976	hypothetical protein predicted by Glimmer/Critica
Mtr.5395.1.S1_at	Medtr5g008790.1	27.3.3	'RNA.regulation of transcription.AP2/EREBP, APETALA2/Ethylene-responsive element binding protein family'	2.04204	0.00141799	2.65982	0.021071	Ethylene-responsive transcription factor ERF019
Mtr.5209.1.S1_at	Medtr1g022245.1	29.5.9	'protein.degradation.AAA type'	1.28696	0.200336	2.65954	0.000143715	AAA-type ATPase family protein
Mtr.34391.1.S1_at	Medtr4g128260.1	35.2	'not assigned.unknown'	1.4217	0.0273897	2.65779	0.0124318	hypothetical protein predicted by Glimmer/Critica
Mtr.44487.1.S1_at	Medtr4g011030.1	35.2	'not assigned.unknown'	1.12864	0.00179643	2.65219	0.00279444	hypothetical protein predicted by Glimmer/Critica
Mtr.11502.1.S1_at	Not assigned	35.2	'not assigned.unknown'	1.73889	0.00730003	2.64802	0.00849789	expressed protein
Mtr.42154.1.S1_at	Medtr3g005520.1	29.2.3	'protein.synthesis.initiation'	1.70643	3.91218e-05	2.64637	0.000470603	Eukaryotic translation initiation factor 1A Short=EIF-1A; AltName: Full=EIF-4C;
Mtr.35802.1.S1_at	Medtr7g106340.1	27.3.64	'RNA.regulation of transcription.PHOR1'	1.88997	0.00374247	2.64092	0.000225536	U-box domain-containing protein 22 EC=6.3.2.-; AltName: Full=Plant U-box protein 22;
Mtr.41855.1.S1_at	Medtr8g010200.1	35.2	'not assigned.unknown'	2.00893	0.0088249	2.63862	0.000443713	hypothetical protein predicted by Glimmer/Critica
Mtr.12208.1.S1_at	Medtr1g066390.1	26.10	'misc.cytochrome P450'	1.56562	0.00296076	2.63566	0.00757393	7-ethoxycoumarin O-deethylase Short=ECOD; EC=1.14.-.-; AltName: Full=Phenylurea dealkylase; AltName: Full=Cytochrome P450 76B1;
Mtr.45253.1.S1_at	Medtr7g069480.2	20.2.1	'stress.abiotic.heat'	1.48652	0.00256837	2.63476	0.00458143	DNAJ heat shock N-terminal domain-containing protein
Mtr.16207.1.S1_at	Medtr4g086620.1	30.3	'signalling.calcium'	1.89098	0.00115248	2.63426	0.000153106	expressed protein
Mtr.42540.1.S1_at	Medtr2g450040.2	26.10	'misc.cytochrome P450'	1.97688	0.000401425	2.63268	0.0050114	cytochrome P450, putative
Mtr.10536.1.S1_at	Medtr7g068780.1	11.2.3	'lipid metabolism.FA desaturation.omega 3 desaturase'	2.18265	0.00181826	2.63207	6.79269e-05	omega-3 fatty acid desaturase, chloroplast (FAD7) (FADD)
Mtr.12984.1.S1_at	Medtr4g094488.1	26.8	'misc.nitrilases, *nitrile lyases, berberine bridge enzymes, reticuline oxidases, troponine reductases'	1.72193	0.121686	2.63058	0.0010319	Reticuline oxidase-like protein EC=1.21.-.-; Flags: Precursor;
Mtr.8617.1.S1_at	Medtr8g005420.1	26.13	'misc.acid and other phosphatases'	1.89074	0.00182217	2.62873	5.65993e-05	Acid phosphatase 1 EC=3.1.3.2; AltName: Full=Apase-1(1); Flags: Precursor;
Mtr.42336.1.S1_at	Medtr2g033820.1	27.3.32	'RNA.regulation of transcription.WRKY domain transcription factor family'	1.49718	0.0216483	2.62772	0.0211246	Probable WRKY transcription factor 48 AltName: Full=WRKY DNA-binding protein 48;
Mtr.26304.1.S1_at	Medtr7g104250.1	35.1	'not assigned.no ontology'	2.20044	0.00173633	2.62709	0.00328938	peptidoglycan-binding LysM domain-containing protein
Mtr.8934.1.S1_at	Medtr5g070870.1	9.4	'mitochondrial electron transport / ATP synthesis.alternative oxidase'	1.84351	0.00513152	2.62394	0.000987074	alternative oxidase 2, mitochondrial (AOX2)
Mtr.40983.1.S1_at	Medtr8g008820.1	29.4.1.57	'protein.postranslational modification.kinase.receptor like cytoplasmatic kinase VII'	1.1903	0.0429825	2.61887	0.000508899	protein kinase, putative
Mtr.4729.1.S1_at	Not assigned	35.2	'not assigned.unknown'	0.91943	0.227007	2.61731	0.0431151	VQ motif-containing protein
Mtr.40293.1.S1_at	Medtr3g467420.1	26.9	'misc.glutathione S transferases'	0.955448	0.0259358	2.61197	0.0122546	Probable glutathione S-transferase parA EC=2.5.1.18; AltName: Full=Auxin-regulated protein parA; AltName: Full=STR246C protein;
Mtr.38349.1.S1_at	Medtr5g090970.2	33.99	'development.unspecified'	1.99219	0.0948263	2.60745	8.02103e-05	Putative NAC domain-containing protein 42 AltName: Full=ANAC042;
Mtr.9496.1.S1_at	Not assigned	35.2	'not assigned.unknown'	1.48917	0.0138048	2.60725	0.00349895	hypothetical protein
Mtr.10435.1.S1_s_at	Medtr5g048550.1	16.8.4	'secondary metabolism.flavonoids.flavonols'	2.40712	0.103224	2.6059	0.000423972	Protein SRG1 AltName: Full=Protein SENESCENCE-RELATED GENE 1; Short=AtSRG1;
Mtr.38353.1.S1_at	Medtr4g128470.1	35.2	'not assigned.unknown'	1.74719	0.00917993	2.60414	5.24795e-05	hypothetical protein
Mtr.15982.1.S1_at	Medtr4g132250.1	13.1.6.3.1	'amino acid metabolism.synthesis.aromatic aa.phenylalanine.arogenate dehydratase / prephenate dehydratase'	1.37913	0.0238243	2.59738	0.000807941	prephenate dehydratase family protein
Mtr.12710.1.S1_at	Medtr8g091390.1	21.2.1	'redox.ascorbate and glutathione.ascorbate'	2.06115	0.00412088	2.58905	0.000130719	laccase (diphenol oxidase), putative
Mtr.18037.1.S1_at	Medtr4g116480.1	35.2	'not assigned.unknown'	1.59505	0.00263963	2.5877	0.00202227	hypothetical protein predicted by Glimmer/Critica
Mtr.31008.1.S1_at	Medtr2g438320.1	35.2	'not assigned.unknown'	2.12328	0.00116022	2.58678	0.0196044	hypothetical protein predicted by Glimmer/Critica
Mtr.48287.1.S1_s_at	Medtr8g008820.1	29.4.1.57	'protein.postranslational modification.kinase.receptor like cytoplasmatic kinase VII'	1.00638	0.138916	2.58505	0.000136604	protein kinase, putative
Mtr.20739.1.S1_s_at	Medtr2g036460.1	30.2.17	'signalling.receptor kinases.DUF 26'	1.73541	0.0627423	2.58231	0.00840104	Cysteine-rich receptor-like protein kinase 13 Short=Cysteine-rich RLK13; EC=2.7.11.-; Flags: Precursor;
Mtr.35078.1.S1_at	Medtr6g009720.1	35.2	'not assigned.unknown'	1.03875	0.0493608	2.58207	0.0132871	AAA-type ATPase family protein
Mtr.19206.1.S1_at	Medtr2g090865.1	30.5	'signalling.G-proteins'	1.39955	0.000221049	2.58061	0.00257961	Ras-related protein Rab11B
Mtr.49001.1.S1_at	Medtr7g101070.1	20.2.1	'stress.abiotic.heat'	1.39193	0.000267074	2.57913	3.88154e-05	DnaJ homolog subfamily C member 3 homolog Flags: Precursor;
Mtr.29306.1.S1_at	Medtr5g090830.1	16.2	'secondary metabolism.phenylpropanoids'	2.11255	0.00469416	2.57515	0.00699828	Vinorine synthase EC=2.3.1.160;
Mtr.38003.1.S1_at	Medtr3g081170.1	20.2.1	'stress.abiotic.heat'	1.18325	0.0955043	2.57466	0.0108756	Hypoxia up-regulated protein 1 AltName: Full=170 kDa glucose-regulated protein; AltName: Full=GRP-170; AltName: Full=140 kDa Ca(2+)-binding protein; AltName: Full=CBP-140; Flags: Precursor;
Mtr.9120.1.S1_at	Medtr5g062660.1	35.1	'not assigned.no ontology'	1.35989	0.012316	2.57357	0.00592718	MutT/nudix family protein
Mtr.16349.1.S1_at	Medtr5g006460.1	26.24	'misc.GCN5-related N-acetyltransferase'	1.37528	0.0450661	2.57187	0.0486662	Uncharacterized N-acetyltransferase p20 EC=2.3.1.-;
Mtr.39021.1.S1_at	Medtr3g095190.1	27.3.3	'RNA.regulation of transcription.AP2/EREBP, APETALA2/Ethylene-responsive element binding protein family'	1.84229	0.0114218	2.56855	0.00106075	Ethylene-responsive transcription factor ABR1 AltName: Full=Protein ABA REPRESSOR 1;
Mtr.43392.1.S1_at	Not assigned	35.2	'not assigned.unknown'	2.61622	0.00379037	2.5663	0.000232904	hypothetical protein predicted by Glimmer/Critica
Mtr.8495.1.S1_s_at	Medtr8g099945.1	20.2.1	'stress.abiotic.heat'	1.23091	0.00216087	2.56514	0.000157128	Luminal-binding protein Short=BiP; AltName: Full=78 kDa glucose-regulated protein homolog; AltName: Full=GRP 78; Flags: Precursor;
Mtr.51374.1.S1_at	Medtr2g481160.1	20.2.4	'stress.abiotic.touch/wounding'	1.1882	0.0443218	2.56424	0.0935684	wound-responsive protein, putative
Mtr.17531.1.S1_at	Medtr3g095340.1	35.2	'not assigned.unknown'	2.25431	0.0077609	2.56148	0.0568591	Citrate-binding protein Flags: Precursor;
Mtr.19800.1.S1_at	Medtr2g020750.3	23.2	'nucleotide metabolism.degradation'	1.51151	0.0884068	2.55987	0.00892219	hypothetical protein
Mtr.42039.1.S1_at	Medtr3g051570.1	35.2	'not assigned.unknown'	1.38916	0.000477242	2.55567	0.000293375	hypothetical protein predicted by Glimmer/Critica
Mtr.29602.1.S1_at	Medtr4g037055.1	35.2	'not assigned.unknown'	1.81971	0.000132805	2.55553	0.041293	hypothetical protein predicted by Glimmer/Critica
Mtr.6667.1.S1_at	Medtr8g046210.1	26.10	'misc.cytochrome P450'	2.25045	0.0252057	2.55163	0.000574528	7-ethoxycoumarin O-deethylase Short=ECOD; EC=1.14.-.-; AltName: Full=Phenylurea dealkylase; AltName: Full=Cytochrome P450 76B1;
Mtr.49856.1.S1_s_at	Medtr2g020750.3	23.2	'nucleotide metabolism.degradation'	1.51138	0.134923	2.54973	0.00845074	expressed protein
Mtr.29662.1.S1_at	Medtr2g009450.1	35.2	'not assigned.unknown'	1.82478	0.00275049	2.54929	0.0521847	hypothetical protein predicted by Glimmer/Critica
Mtr.37393.1.S1_at	Medtr7g093870.1	20.1.7	'stress.biotic.PR-proteins'	2.44318	0.00392537	2.54889	0.00177464	Disease resistance response protein 206
Mtr.2486.1.S1_at	Not assigned	35.2	'not assigned.unknown'	1.14267	0.0419892	2.54735	0.00801166	hypothetical protein predicted by Glimmer/Critica
Mtr.40666.1.S1_at	Medtr2g079360.1	21.1	'redox.thioredoxin'	2.75762	0.0664135	2.54733	0.0191126	Thioredoxin M-type, chloroplastic Short=Trx-M; Flags: Precursor;
Mtr.4663.1.S1_at	Medtr4g013730.1	35.1	'not assigned.no ontology'	2.17794	0.0214488	2.5463	0.0053358	Macrophage migration inhibitory factor (MIF) family
Mtr.33275.1.S1_s_at	Medtr2g039620.2	35.2	'not assigned.unknown'	0.37263	0.316799	2.54065	0.00054412	hypothetical protein predicted by Glimmer/Critica
Mtr.12240.1.S1_at	Medtr3g088975.1	35.2	'not assigned.unknown'	2.10647	7.84481e-05	2.53996	0.00439967	expressed protein
Mtr.43974.1.S1_at	Medtr1g111210.1	35.2	'not assigned.unknown'	1.58987	0.122251	2.53933	0.0442304	IST1-like protein
Mtr.50698.1.S1_at	Medtr4g093040.2	29.4	'protein.postranslational modification'	1.51858	0.0661442	2.53866	0.00901637	Cysteine-rich receptor-like protein kinase 37 Short=Cysteine-rich RLK37; EC=2.7.11.-; Flags: Precursor;
Mtr.41077.1.S1_at	Not assigned	35.2	'not assigned.unknown'	1.52787	0.00200354	2.53585	0.000461268	Zinc finger protein 5
Mtr.8677.1.S1_at	Medtr3g018780.1	31.1	'cell.organisation'	1.02211	0.000111239	2.53093	0.00646316	Annexin-like protein RJ4
Mtr.10817.1.S1_at	Medtr8g432400.1	35.1	'not assigned.no ontology'	1.74337	0.0103362	2.53034	0.000757719	BON1-associated protein 1 (BAP1)
Mtr.28275.1.S1_s_at	Medtr1749s0010.1	20.1.7	'stress.biotic.PR-proteins'	1.23861	0.106133	2.52602	9.665e-06	TMV resistance protein N
Mtr.38959.1.S1_s_at	Medtr2g090865.1	30.5	'signalling.G-proteins'	1.39163	0.00013401	2.52327	0.00572228	Ras-related protein Rab11B
Mtr.43203.1.S1_at	Medtr7g106340.1	27.3.64	'RNA.regulation of transcription.PHOR1'	1.74292	0.0124094	2.52105	0.00484393	U-box domain-containing protein 22 EC=6.3.2.-; AltName: Full=Plant U-box protein 22;
Mtr.40047.1.S1_s_at	Medtr6g034920.1	35.2	'not assigned.unknown'	1.73682	0.000464455	2.52068	0.000258336	hypothetical protein predicted by Glimmer/Critica
Mtr.8367.1.S1_s_at	Not assigned	35.2	'not assigned.unknown'	2.07265	0.0106279	2.52029	0.0126929	hypothetical protein predicted by Glimmer/Critica
Mtr.8687.1.S1_at	Medtr1g110670.1	35.1	'not assigned.no ontology'	1.21443	0.0543775	2.51908	0.00250579	Monoglyceride lipase Short=MGL; EC=3.1.1.23; AltName: Full=Lysophospholipase homolog; AltName: Full=Lysophospholipase-like; AltName: Full=HU-K5;
Mtr.37455.1.S1_at	Medtr0184s0010.1	26.2	'misc.UDP glucosyl and glucoronyl transferases'	1.58496	0.0125851	2.51758	0.000343452	UDP-glucoronosyl/UDP-glucosyl transferase family protein
Mtr.25914.1.S1_at	Medtr4g091090.1	35.2	'not assigned.unknown'	1.87663	0.00767952	2.51528	0.0167343	hypothetical protein predicted by Glimmer/Critica
Mtr.39976.1.S1_s_at	Medtr4g128260.1	29.5.9	'protein.degradation.AAA type'	0.979137	0.0805321	2.51177	0.000533123	AAA-type ATPase family protein
Mtr.48306.1.S1_at	Medtr2g039910.1	30.3	'signalling.calcium'	1.49531	0.0148897	2.51125	0.00190087	calmodulin-binding family protein
Mtr.10368.1.S1_at	Not assigned	16.8.2	'secondary metabolism.flavonoids.chalcones'	2.17883	0.0126492	2.51032	0.00463959	chalcone and stilbene synthase family protein
Mtr.41168.1.S1_at	Medtr5g094830.1	34.16	'transport.ABC transporters and multidrug resistance systems'	1.8987	0.00173558	2.50921	0.000189501	Multidrug resistance-associated protein 3 EC=3.6.3.44; AltName: Full=Glutathione S-conjugate-transporting ATPase 3; AltName: Full=ATP-energized glutathione S-conjugate pump 3;
Mtr.45159.1.S1_at	Medtr3g051610.1	35.2	'not assigned.unknown'	1.65337	0.0133951	2.50405	5.17405e-05	hypothetical protein predicted by Glimmer/Critica
Mtr.30037.1.S1_at	Not assigned	35.2	'not assigned.unknown'	1.71879	0.00968594	2.5039	0.00171196	hypothetical protein predicted by Glimmer/Critica
Mtr.33205.1.S1_at	Medtr8g104080.1	26.10	'misc.cytochrome P450'	2.40277	0.00263521	2.50342	0.00553728	contains EST AU163704(E4276)
Mtr.32061.1.S1_at	Medtr4g082300.1	35.1	'not assigned.no ontology'	1.37049	0.00323459	2.50298	0.000931449	hypothetical protein
Mtr.29026.1.S1_at	Medtr2g027550.1	35.2	'not assigned.unknown'	0.643584	0.0261247	2.50294	0.00596085	hypothetical protein predicted by Glimmer/Critica
Mtr.8599.1.S1_at	Medtr5g098170.1	16.2.1.9	'secondary metabolism.phenylpropanoids.lignin biosynthesis.COMT'	1.53253	0.0011731	2.50248	0.000442961	O-methyltransferase family 2 protein
Mtr.12525.1.S1_at	Medtr1g099310.1	20.1	'stress.biotic'	2.42641	9.79774e-05	2.49668	0.000349129	contains ESTs D22311(C10728),AU102124(C10728)
Mtr.6489.1.S1_at	Medtr1g090150.1	26.9	'misc.glutathione S transferases'	2.0458	0.0177788	2.49556	0.0014566	glutathione S-transferase, putative
Mtr.45053.1.S1_at	Medtr3g063310.1	35.1	'not assigned.no ontology'	2.98009	0.0025559	2.49397	0.0164775	hypothetical protein
Mtr.17404.1.S1_s_at	Medtr5g097940.1	16.8.2	'secondary metabolism.flavonoids.chalcones'	2.02041	0.0239683	2.49313	6.21265e-05	NAD(P)H-dependent 6'-deoxychalcone synthase EC=2.3.1.170;
Mtr.20668.1.S1_at	Medtr2g038220.1	35.2	'not assigned.unknown'	1.3603	0.00787161	2.49287	0.0298509	expressed protein
Mtr.51252.1.S1_s_at	Medtr3g102010.1	16.2	'secondary metabolism.phenylpropanoids'	1.5873	0.00831293	2.49216	0.000435204	Uncharacterized acetyltransferase At3g50280 EC=2.3.1.-;
Mtr.27711.1.S1_at	Medtr1g027070.1	35.2	'not assigned.unknown'	1.91193	0.0177837	2.49128	0.00234197	hypothetical protein predicted by Glimmer/Critica
Mtr.40860.1.S1_at	Medtr7g405830.1	35.1	'not assigned.no ontology'	1.5103	0.0147687	2.49048	0.0237355	Pirin-like protein At2g43120
Mtr.50682.1.S1_at	Medtr8g086270.1	30.7	'signalling.14-3-3 proteins'	1.57796	0.00674228	2.49003	0.000701145	14-3-3-like protein C AltName: Full=SGF14C;
Mtr.30776.1.S1_at	Medtr3g101410.1	33.1	'development.storage proteins'	1.03357	0.00329875	2.48778	0.00512996	Patatin group D-2 EC=3.1.1.-; Flags: Precursor;
Mtr.8656.1.S1_s_at	Medtr4g093580.1	23.2	'nucleotide metabolism.degradation'	1.9878	0.000265104	2.48767	0.00609553	ureidopropionase, beta
Mtr.24465.1.S1_at	Medtr3g064090.1	30.2.17	'signalling.receptor kinases.DUF 26'	2.48385	0.0496256	2.48724	0.00978332	Cysteine-rich receptor-like protein kinase 2 Short=Cysteine-rich RLK2; EC=2.7.11.-; Flags: Precursor;
Mtr.29620.1.S1_at	Medtr1g108330.1	35.2	'not assigned.unknown'	1.6745	0.00118734	2.48604	0.00328519	hypothetical protein predicted by Glimmer/Critica
Mtr.37994.1.S1_at	Medtr3g051770.1	30.3	'signalling.calcium'	1.25119	0.239767	2.48394	0.00201058	calcium-dependent protein kinase, putative / CDPK, putative
Mtr.26738.1.S1_at	Medtr4g012860.1	17.5.3	'hormone metabolism.ethylene.induced-regulated-responsive-activated'	1.4375	0.0140286	2.48333	0.0153265	Probable pyridoxal biosynthesis protein PDX1.2 Short=AtPDX1.2; Short=AtPDX1;3;
Mtr.12921.1.S1_at	Medtr5g035580.1	26.2	'misc.UDP glucosyl and glucoronyl transferases'	1.84914	0.111905	2.47953	0.0139769	N-hydroxythioamide S-beta-glucosyltransferase EC=2.4.1.195; AltName: Full=Thiohydroximate S-glucosyltransferase; AltName: Full=UDP-glucosyl transferase 74B1;
Mtr.39954.1.S1_at	Medtr8g066470.1	35.2	'not assigned.unknown'	1.54835	0.000436511	2.47917	0.00012737	expressed protein
Mtr.37390.1.S1_at	Not assigned	5.2	'fermentation.PDC'	1.30045	0.00517051	2.47489	0.00633357	pyruvate decarboxylase-related protein
Mtr.38541.1.S1_at	Medtr1g105800.1	30.2.17	'signalling.receptor kinases.DUF 26'	1.71282	0.0402327	2.47185	3.25622e-05	Cysteine-rich receptor-like protein kinase 29 Short=Cysteine-rich RLK29; EC=2.7.11.-; Flags: Precursor;
Mtr.34018.1.S1_at	Medtr8g465470.1	30.2.17	'signalling.receptor kinases.DUF 26'	1.55772	0.109488	2.47075	0.000130224	Cysteine-rich receptor-like protein kinase 10 Short=Cysteine-rich RLK10; EC=2.7.11.-; AltName: Full=Receptor-like protein kinase 4; Flags: Precursor;
Mtr.10434.1.S1_at	Medtr5g048550.1	17.5.1	'hormone metabolism.ethylene.synthesis-degradation'	2.14142	0.046759	2.47066	9.23506e-05	Protein SRG1 AltName: Full=Protein SENESCENCE-RELATED GENE 1; Short=AtSRG1;
Mtr.52144.1.S1_at	Medtr4g018970.1	20.1.7	'stress.biotic.PR-proteins'	2.08416	0.0644181	2.47066	0.0369099	Protein BRASSINOSTEROID INSENSITIVE 1 Short=AtBRI1; EC=2.7.11.1; AltName: Full=Brassinosteroid LRR receptor kinase; Flags: Precursor;
Mtr.8599.1.S1_s_at	Medtr5g098170.1	16.2.1.9	'secondary metabolism.phenylpropanoids.lignin biosynthesis.COMT'	1.60467	0.000655763	2.46414	0.00163908	O-methyltransferase family 2 protein
Mtr.9961.1.S1_at	Medtr7g082510.1	35.2	'not assigned.unknown'	1.56255	0.00684328	2.46268	0.00466548	protein kinase, putative
Mtr.15537.1.S1_at	Medtr1g017830.1	35.2	'not assigned.unknown'	1.32884	0.00992965	2.46134	0.00397135	expressed protein
Mtr.43392.1.S1_s_at	Not assigned	35.2	'not assigned.unknown'	2.63189	0.000209169	2.4608	0.000482046	hypothetical protein predicted by Glimmer/Critica
Mtr.11021.1.S1_at	Medtr5g041940.1	33.99	'development.unspecified'	1.34451	0.137906	2.45762	0.00180788	NAC domain-containing protein 29 AltName: Full=ANAC029; Short=NAC2; AltName: Full=Protein NAC-LIKE, ACTIVATED BY AP3/PI; Short=NAP;
Mtr.44519.1.S1_at	Medtr3g111610.1	35.1	'not assigned.no ontology'	2.03578	0.00497104	2.45369	0.00292371	GNS1/SUR4 membrane family protein
Mtr.37461.1.S1_s_at	Medtr8g023140.1	13.1.1.3.1	'amino acid metabolism.synthesis.central amino acid metabolism.alanine.alanine aminotransferase'	1.46047	0.00487407	2.45313	0.00259252	alanine transaminase
Mtr.42223.1.S1_at	Medtr8g033290.1	21.4	'redox.glutaredoxins'	1.67977	0.0204943	2.45202	0.00116584	glutaredoxin-related
Mtr.39665.1.S1_at	Not assigned	29.4.1.57	'protein.postranslational modification.kinase.receptor like cytoplasmatic kinase VII'	1.30123	0.0712812	2.45098	0.0124984	Putative serine/threonine-protein kinase At1g18390 EC=2.7.11.1; Flags: Precursor;
Mtr.45982.1.S1_at	Not assigned	35.2	'not assigned.unknown'	2.02845	0.0156068	2.44643	0.0235997	hypothetical protein predicted by Glimmer/Critica
Mtr.5817.1.S1_at	Medtr3g007240.1	35.1	'not assigned.no ontology'	1.72035	0.0173335	2.44579	0.00124547	similar to Potential phospholipid-transporting ATPase VB
Mtr.51499.1.S1_at	Medtr2g081470.1	30.2.17	'signalling.receptor kinases.DUF 26'	0.519639	0.0994159	2.44424	0.00483586	Putative serine/threonine-protein kinase receptor EC=2.7.11.1; AltName: Full=S-receptor kinase; Short=SRK; Flags: Precursor;
Mtr.33212.1.S1_s_at	Medtr3g028720.2	26.3	'misc.gluco-, galacto- and mannosidases'	2.05053	0.0466806	2.43912	0.000265653	glycosyl hydrolase family 1
Mtr.41031.1.S1_at	Medtr5g007640.1	16.2.1.3	'secondary metabolism.phenylpropanoids.lignin biosynthesis.4CL'	1.79567	0.00727324	2.43625	0.000310576	4-coumarate--CoA ligase 2 / 4-coumaroyl-CoA synthase 2 (4CL2)
Mtr.32312.1.S1_at	Medtr3g104750.1	27.3.32	'RNA.regulation of transcription.WRKY domain transcription factor family'	0.840967	0.192046	2.43507	0.0121247	Probable WRKY transcription factor 50 AltName: Full=WRKY DNA-binding protein 50;
Mtr.16009.1.S1_s_at	Medtr2g028580.1	30.2.99	'signalling.receptor kinases.misc'	1.44909	0.0584305	2.43287	0.000265901	Senescence-induced receptor-like serine/threonine-protein kinase AltName: Full=FLG22-induced receptor-like kinase 1; Flags: Precursor;
Mtr.20185.1.S1_at	Medtr5g007730.1	16.8.2	'secondary metabolism.flavonoids.chalcones'	1.93402	0.0111538	2.43216	0.000214683	chalcone and stilbene synthase family protein
Mtr.37568.1.S1_at	Medtr4g093580.2	26.8	'misc.nitrilases, *nitrile lyases, berberine bridge enzymes, reticuline oxidases, troponine reductases'	1.71608	0.00312125	2.42563	0.0014529	ureidopropionase, beta
Mtr.18398.1.S1_at	Medtr4g116210.1	33.99	'development.unspecified'	1.03422	0.0308623	2.42451	0.00810203	nodulin family protein
Mtr.6072.1.S1_at	Not assigned	30.5	'signalling.G-proteins'	1.24053	0.0115473	2.42021	0.00252434	GTP-binding protein SAR1B
Mtr.28538.1.S1_at	Not assigned	29.5.11.5	'protein.degradation.ubiquitin.ubiquitin protease'	0.634836	0.295933	2.41757	0.0229543	meprin and TRAF homology domain-containing protein / MATH domain-containing protein
Mtr.11156.1.S1_at	Medtr7g028432.1	30.2.99	'signalling.receptor kinases.misc'	1.80091	0.0212334	2.41659	0.000350807	Brassinosteroid LRR receptor kinase EC=2.7.11.1; AltName: Full=tBRI1; AltName: Full=Altered brassinolide sensitivity 1; AltName: Full=Systemin receptor SR160; Flags: Precursor;
Mtr.37984.1.S1_at	Medtr2g098070.1	2.1.2.5	'major CHO metabolism.synthesis.starch.transporter'	2.32985	0.0269288	2.41641	0.00681547	ADP,ATP carrier protein, mitochondrial AltName: Full=ADP/ATP translocase; AltName: Full=Adenine nucleotide translocator; Short=ANT; Flags: Precursor;
Mtr.13642.1.S1_at	Medtr3g081170.1	20.2.1	'stress.abiotic.heat'	1.15267	0.0390822	2.41603	8.00723e-06	heat shock protein 70, putative / HSP70, putative
Mtr.409.1.S1_at	Medtr5g020860.1	28.99	'DNA.unspecified'	1.69069	0.0831131	2.41575	0.000407171	expressed protein
Mtr.11565.1.S1_at	Medtr3g101400.1	33.1	'development.storage proteins'	0.789931	0.0645188	2.4122	0.0356379	Patatin-T5 EC=3.1.1.-; AltName: Full=Group B patatin; Flags: Precursor;
Mtr.40725.1.S1_at	Medtr7g007320.1	10.1.20	'cell wall.precursor synthesis.phosphomannose isomerase'	1.10747	0.0176725	2.41216	0.00539776	mannose-6-phosphate isomerase
Mtr.12237.1.S1_at	Medtr7g115220.1	35.2	'not assigned.unknown'	1.5718	0.0131772	2.41183	0.0168898	hypothetical protein predicted by Glimmer/Critica
Mtr.44516.1.S1_at	Medtr7g095710.1	30.3	'signalling.calcium'	1.66147	0.110696	2.41169	9.54423e-05	calcium-transporting ATPase 2, plasma membrane-type / Ca(2+)-ATPase isoform 2 (ACA2)
Mtr.40301.1.S1_at	Medtr4g011790.2	11.1.8	'lipid metabolism.FA synthesis and FA elongation.acyl coa ligase'	1.39923	0.00897355	2.41152	3.21516e-05	Acyl-CoA synthetase family member 3, mitochondrial EC=6.2.1.-; Flags: Precursor;
Mtr.13618.1.S1_at	Medtr6g028030.1	35.2	'not assigned.unknown'	0.627843	0.039904	2.40943	0.00102468	Annexin A13 AltName: Full=Annexin-13; AltName: Full=Annexin XIII;
Mtr.38241.1.S1_at	Medtr3g103190.1	35.1	'not assigned.no ontology'	1.31705	0.000195967	2.40692	0.0210471	expressed protein
Mtr.11278.1.S1_at	Medtr7g055630.1	35.2	'not assigned.unknown'	2.0154	0.0156327	2.40235	0.00211551	hypothetical protein predicted by Glimmer/Critica
Mtr.9091.1.S1_at	Medtr1g082360.1	35.1	'not assigned.no ontology'	1.72509	0.00549982	2.40035	0.00467162	Putative phosphoglycerate mutase YDR051C EC=5.4.2.1; AltName: Full=Phosphoglyceromutase YDR051C;
Mtr.35231.1.S1_s_at	Medtr8g075510.1	20.1	'stress.biotic'	0.230386	0.260783	2.3996	0.0137492	Thaumatin-like protein 1 Flags: Precursor;
Mtr.26988.1.S1_s_at	Not assigned	35.2	'not assigned.unknown'	1.55217	0.0200245	2.3976	0.00332709	hypothetical protein predicted by Glimmer/Critica
Mtr.45003.1.S1_at	Medtr3g028720.4	26.3	'misc.gluco-, galacto- and mannosidases'	2.02632	0.051789	2.3971	6.2455e-05	glycosyl hydrolase family 1 protein
Mtr.21098.1.S1_at	Medtr2g037790.2	31.4	'cell.vesicle transport'	1.48618	0.00689775	2.39673	0.00180642	Oxysterol-binding protein-related protein 8 Short=OSBP-related protein 8; Short=ORP-8;
Mtr.5260.1.S1_at	Medtr8g068450.1	35.2	'not assigned.unknown'	1.89868	0.00380503	2.39552	0.000351006	hypothetical protein predicted by Glimmer/Critica
Mtr.46391.1.S1_at	Medtr1g095730.1	35.2	'not assigned.unknown'	1.23634	0.0688928	2.39254	0.00240907	hypothetical protein predicted by Glimmer/Critica
Mtr.17506.1.S1_at	Medtr4g112430.1	35.1	'not assigned.no ontology'	1.74181	0.0116905	2.39068	7.35209e-05	syntenic homolog of Saccharomyces cerevisiae YAL026C (DRS2)
Mtr.6645.1.S1_at	Medtr6g022790.1	34.3	'transport.amino acids'	1.45395	0.0042144	2.39035	0.000934215	lysine and histidine specific transporter, putative
Mtr.29821.1.S1_at	Not assigned	35.2	'not assigned.unknown'	1.07612	0.0147537	2.3891	0.02777	hypothetical protein predicted by Glimmer/Critica
Mtr.11678.1.S1_at	Medtr1g075480.4	30.3	'signalling.calcium'	1.22995	0.0972288	2.38612	0.00913763	Tetratricopeptide repeat protein 7B Short=TPR repeat protein 7B; AltName: Full=Tetratricopeptide repeat protein 7-like-1;
Mtr.45149.1.S1_at	Medtr1g043770.1	35.2	'not assigned.unknown'	0.628218	0.221627	2.38518	0.0141724	hypothetical protein predicted by Glimmer/Critica
Mtr.43144.1.S1_at	Medtr4g018880.1	30.1	'signalling.in sugar and nutrient physiology'	1.77541	0.0057094	2.3851	0.000137135	photoassimilate-responsive protein-related
Mtr.41563.1.S1_at	Not assigned	33.99	'development.unspecified'	1.71992	0.0241173	2.38476	0.00176052	seven in absentia (SINA) family protein
Mtr.41503.1.S1_at	Medtr8g104290.1	35.2	'not assigned.unknown'	2.16684	0.012298	2.38067	0.0163949	hypothetical protein
Mtr.20185.1.S1_x_at	Medtr5g007730.1	16.8.2	'secondary metabolism.flavonoids.chalcones'	1.93419	0.0108964	2.37928	0.000727211	chalcone and stilbene synthase family protein
Mtr.11285.1.S1_at	Medtr5g018570.1	29.4.1.57	'protein.postranslational modification.kinase.receptor like cytoplasmatic kinase VII'	1.35238	0.0276171	2.37819	0.000176044	Wall-associated receptor kinase-like 14 EC=2.7.11.-; Flags: Precursor;
Mtr.34114.1.S1_s_at	Medtr6g033450.1	20.2.99	'stress.abiotic.unspecified'	1.34305	0.000331153	2.37792	0.000506648	ABA-responsive protein ABR18
Mtr.52158.1.S1_at	Medtr5g005550.1	20.1.7	'stress.biotic.PR-proteins'	0.901133	0.137386	2.37743	1.34946e-05	TMV resistance protein N
Mtr.41299.1.S1_s_at	Medtr6g018270.1	35.2	'not assigned.unknown'	1.85755	0.00889653	2.37709	0.0658926	hypothetical protein predicted by Glimmer/Critica
Mtr.43134.1.S1_at	Medtr1g061050.1	4.7	'glycolysis.aldolase'	1.68978	0.000339001	2.37642	0.000871421	fructose-bisphosphate aldolase, putative
Mtr.11770.1.S1_s_at	Medtr8g020920.1	29.4.1.57	'protein.postranslational modification.kinase.receptor like cytoplasmatic kinase VII'	0.446666	0.289903	2.37387	0.00381605	Protein kinase APK1B, chloroplastic EC=2.7.11.1; Flags: Precursor;
Mtr.42571.1.S1_at	Medtr8g091995.1	35.1	'not assigned.no ontology'	1.94398	0.0107504	2.36822	0.00566877	Nudix hydrolase 2 Short=AtNUDT2; EC=3.6.1.-; AltName: Full=ADP-ribose pyrophosphatase; EC=3.6.1.13; AltName: Full=NADH pyrophosphatase; EC=3.6.1.22;
Mtr.11007.1.S1_at	Medtr7g117540.1	29.5.11.4.2	'protein.degradation.ubiquitin.E3.RING'	1.92923	0.00874564	2.36612	0.00570527	RING-H2 finger protein ATL1M
Mtr.24851.1.S1_at	Medtr1g082550.1	29.5.11.4.2	'protein.degradation.ubiquitin.E3.RING'	1.72499	0.00276283	2.36436	0.000214856	RING-H2 finger protein ATL3B AltName: Full=RING-H2 finger protein ATL6; Flags: Precursor;
Mtr.25963.1.S1_at	Medtr7g072140.1	35.2	'not assigned.unknown'	0.891396	0.00659833	2.36376	0.0188488	UPF0706 protein At5g01750
Mtr.11267.1.S1_at	Medtr3g069050.1	29.4.1.57	'protein.postranslational modification.kinase.receptor like cytoplasmatic kinase VII'	1.45636	0.000121516	2.36262	0.000387849	Putative wall-associated receptor kinase-like 20 EC=2.7.11.-; Flags: Precursor;
Mtr.41597.1.S1_at	Not assigned	35.2	'not assigned.unknown'	1.41059	0.0179764	2.36249	0.0418459	hypothetical protein
Mtr.28160.1.S1_at	Not assigned	2.2.1.1	'major CHO metabolism.degradation.sucrose.fructokinase'	1.34811	0.00405004	2.35926	0.0103841	pfkB-type carbohydrate kinase family protein
Mtr.40498.1.S1_at	Medtr2g031600.1	26.8	'misc.nitrilases, *nitrile lyases, berberine bridge enzymes, reticuline oxidases, troponine reductases'	1.46832	0.111734	2.35752	0.000103852	Reticuline oxidase-like protein EC=1.21.-.-; Flags: Precursor;
Mtr.25362.1.S1_s_at	Medtr5g006780.1	17.7.1.5	hormone metabolism.jasmonate.synthesis-degradation.12-Oxo-PDA-reductase'	1.51046	0.00271464	2.35704	0.000226886	12-oxophytodienoate reductase 2 EC=1.3.1.42; AltName: Full=12-oxophytodienoate-10,11-reductase 2; Short=OPDA-reductase 2; Short=AtOPR2;
Mtr.22051.1.S1_at	Medtr5g033100.1	34.99	'transport.misc'	1.54141	3.71184e-05	2.35529	0.0101804	Protein TRANSPARENT TESTA 12
Mtr.12139.1.S1_at	Medtr8g098945.1	27.3.32	'RNA.regulation of transcription.WRKY domain transcription factor family'	0.869671	0.154183	2.35434	0.000939169	Probable WRKY transcription factor 29 AltName: Full=WRKY DNA-binding protein 29;
Mtr.24465.1.S1_x_at	Medtr3g064090.1	30.2.17	'signalling.receptor kinases.DUF 26'	2.12569	0.105026	2.35378	0.00281527	Cysteine-rich receptor-like protein kinase 2 Short=Cysteine-rich RLK2; EC=2.7.11.-; Flags: Precursor;
Mtr.11963.1.S1_s_at	Medtr1g071530.1	34.6	'transport.sulphate'	1.46221	0.0171798	2.34845	0.00108744	Sulfate transporter 3.1 AltName: Full=AST12; AltName: Full=AtST1;
Mtr.29365.1.S1_at	Medtr7g076000.1	35.2	'not assigned.unknown'	1.48735	0.0669935	2.34445	0.00548376	BON1-associated protein 1 (BAP1)
Mtr.11087.1.S1_at	Medtr6g021730.1	29.5.11.4.2	'protein.degradation.ubiquitin.E3.RING'	1.42896	0.0222238	2.34112	0.00688552	E3 ubiquitin-protein ligase RGLG2 EC=6.3.2.-; AltName: Full=RING domain ligase 2;
Mtr.10845.1.S1_at	Medtr5g063080.1	3.2.2	'minor CHO metabolism.trehalose.TPP'	1.41382	0.000819885	2.34093	0.00477971	Uncharacterized glycosyl hydrolase Rv2006/MT2062 EC=3.2.1.-;
Mtr.2797.1.S1_at	Medtr1g099040.1	35.2	'not assigned.unknown'	0.899298	0.0819597	2.34022	0.0302157	hypothetical protein predicted by Glimmer/Critica
Mtr.17239.1.S1_at	Medtr5g012680.1	29.5.7	'protein.degradation.metalloprotease'	1.74646	0.0098093	2.33827	0.00206783	matrix metalloproteinase 20 (enamelysin)
Mtr.25620.1.S1_at	Medtr4g005880.1	13.1.5.1.1	'amino acid metabolism.synthesis.serine-glycine-cysteine group.serine.phosphoglycerate dehydrogenase'	1.56062	0.00541033	2.3367	0.00128337	D-3-phosphoglycerate dehydrogenase, putative / 3-PGDH, putative
Mtr.19615.1.S1_at	Medtr2g099450.1	20.1	'stress.biotic'	0.946562	0.0662778	2.33644	0.000218234	Endochitinase PR4 EC=3.2.1.14; Flags: Precursor;
Mtr.40824.1.S1_at	Medtr5g035665.1	35.2	'not assigned.unknown'	1.08902	0.0196707	2.33436	0.00705333	expressed protein
Mtr.26606.1.S1_at	Medtr2g028450.1	35.2	'not assigned.unknown'	1.7913	0.00275737	2.32997	0.000129557	expressed protein
Mtr.7594.1.S1_at	Not assigned	35.2	'not assigned.unknown'	1.40293	0.0148323	2.32834	0.0241118	hypothetical protein predicted by Glimmer/Critica
Mtr.38111.1.S1_at	Medtr6g080440.1	26.9	'misc.glutathione S transferases'	1.83228	0.000396395	2.3281	0.000277067	glutathione S-transferase, putative
Mtr.40225.1.S1_at	Medtr4g093770.2	35.2	'not assigned.unknown'	1.72988	0.0269182	2.32793	0.0292126	expressed protein
Mtr.6666.1.S1_at	Not assigned	35.2	'not assigned.unknown'	1.83157	0.00499414	2.32616	0.00269194	hypothetical protein predicted by Glimmer/Critica
Mtr.2482.1.S1_at	Medtr5g029600.1	35.2	'not assigned.unknown'	1.52565	0.00735503	2.32594	0.00512768	hypothetical protein predicted by Glimmer/Critica
Mtr.44512.1.S1_at	Medtr5g045160.1	35.2	'not assigned.unknown'	1.35314	0.0217874	2.32581	0.0200647	Uncharacterized protein L728
Mtr.4435.1.S1_at	Medtr5g029600.1	35.2	'not assigned.unknown'	1.62033	0.00373061	2.32552	0.00235734	expressed protein
Mtr.9414.1.S1_at	Medtr7g069480.2	20.2.1	'stress.abiotic.heat'	0.846767	0.011608	2.3238	0.00155604	DnaJ homolog subfamily C member 16 Flags: Precursor;
Mtr.38375.1.S1_at	Medtr5g082150.1	35.2	'not assigned.unknown'	1.02841	0.00527079	2.32247	0.0178745	expressed protein
Mtr.12651.1.S1_at	Not assigned	35.1	'not assigned.no ontology'	1.58412	0.00378878	2.32129	0.000111336	Nicotinate phosphoribosyltransferase Short=NAPRTase; EC=2.4.2.11;
Mtr.6197.1.S1_s_at	Medtr1g094130.1	35.2	'not assigned.unknown'	1.18643	0.0446136	2.31918	0.000706397	hypothetical protein predicted by Glimmer/Critica
Mtr.46023.1.S1_at	Medtr4g075150.1	29.5.5	'protein.degradation.serine protease'	1.4132	0.0140028	2.3183	0.00517536	serine carboxypeptidase S10 family protein
Mtr.18570.1.S1_at	Medtr5g014100.1	26.12	'misc.peroxidases'	1.68686	0.0206925	2.31651	0.0103684	peroxidase, putative
Mtr.12597.1.S1_s_at	Medtr8g016480.1	20.1.7	'stress.biotic.PR-proteins'	1.02709	0.0854486	2.31574	0.0168084	TMV resistance protein N
Mtr.44271.1.S1_at	Medtr3g052760.1	20.2.1	'stress.abiotic.heat'	0.433457	0.176469	2.31362	0.0494348	Small heat shock protein, chloroplastic Flags: Fragment;
Mtr.4083.1.S1_at	Medtr7g092540.1	27.3.6	'RNA.regulation of transcription.bHLH,Basic Helix-Loop-Helix family'	1.1303	0.0808572	2.30728	0.00690162	Transcription factor bHLH130 AltName: Full=Transcription factor EN 69; AltName: Full=bHLH transcription factor bHLH130; AltName: Full=Basic helix-loop-helix protein 130; Short=bHLH 130; Short=AtbHLH130;
Mtr.13654.1.S1_at	Medtr2g090615.1	13.2.6.2	'amino acid metabolism.degradation.aromatic aa.tyrosine'	1.9986	0.0328018	2.30254	0.0327299	aminotransferase, putative
Mtr.45116.1.S1_at	Medtr4g119930.1	29.5.11.4.3.3	'protein.degradation.ubiquitin.E3.SCF.cullin'	1.29713	0.00585719	2.30243	0.031674	Cullin-1
Mtr.48534.1.S1_at	Medtr4g133620.1	17.2.3	'hormone metabolism.auxin.induced-regulated-responsive-activated'	1.65555	0.0051482	2.3007	0.000999169	auxin-responsive protein, putative
Mtr.8417.1.S1_at	Medtr7g066690.1	34.9	'transport.metabolite transporters at the mitochondrial membrane'	0.0621385	0.39966	2.30068	0.0104536	Mitochondrial uncoupling protein 3 Short=UCP 3;
Mtr.50074.1.S1_at	Medtr4g017040.1	20.2.99	'stress.abiotic.unspecified'	3.00111	0.042414	2.2985	0.0722039	Germin-like protein subfamily 1 member 17 Flags: Precursor;
Mtr.11520.1.S1_at	Medtr3g105730.4	29.4	'protein.postranslational modification'	1.5602	0.00929857	2.29835	0.00421866	Integrin-linked kinase-associated serine/threonine phosphatase 2C Short=ILKAP; EC=3.1.3.16;
Mtr.36223.1.S1_s_at	Medtr8g023140.1	35.2	'not assigned.unknown'	1.33006	0.000984951	2.29805	0.00291311	Alanine aminotransferase 2 Short=ALAAT-2; EC=2.6.1.2; AltName: Full=Glutamic--pyruvic transaminase 2; AltName: Full=Glutamate pyruvate transaminase 2; Short=GPT; AltName: Full=Glutamic--alanine transaminase 2;
Mtr.31263.1.S1_at	Medtr8g028265.1	35.2	'not assigned.unknown'	0.110298	0.0167198	2.29667	0.0348748	hypothetical protein predicted by Glimmer/Critica
Mtr.41238.1.S1_at	Medtr1g115345.1	27.3.11	'RNA.regulation of transcription.C2H2 zinc finger family'	1.61519	0.0128204	2.29592	0.00118666	zinc finger (C2H2 type) family protein
Mtr.12322.1.S1_at	Medtr4g094560.1	35.2	'not assigned.unknown'	1.25404	0.010691	2.294	0.000158293	expressed protein
Mtr.43678.1.S1_at	Not assigned	35.2	'not assigned.unknown'	1.10731	0.0193945	2.29236	0.00376215	hypothetical protein predicted by Glimmer/Critica
Mtr.29369.1.S1_at	Medtr3g046300.1	27.3.99	'RNA.regulation of transcription.unclassified'	1.34883	0.0251698	2.29128	0.000399394	Aspartic proteinase nepenthesin-2 EC=3.4.23.12; AltName: Full=Nepenthesin-II; Flags: Precursor;
Mtr.43561.1.S1_s_at	Medtr3g462390.2	35.2	'not assigned.unknown'	0.820672	0.156433	2.29098	0.0020229	protein kinase family protein
Mtr.43632.1.S1_at	Medtr8g432510.1	29.4	'protein.postranslational modification'	1.25153	0.0262663	2.28901	0.0106495	shaggy-related protein kinase gamma / ASK-gamma (ASK3)
Mtr.33759.1.S1_at	Medtr2g023790.1	35.2	'not assigned.unknown'	1.1875	0.068698	2.28406	0.00793448	F-box family protein
Mtr.41043.1.S1_at	Medtr1g076400.1	20.1	'stress.biotic'	1.71615	0.0269287	2.28267	0.0148785	U-box domain-containing protein 43 EC=6.3.2.-; AltName: Full=Plant U-box protein 43;
Mtr.45031.1.S1_at	Medtr5g012680.1	29.5.7	'protein.degradation.metalloprotease'	1.60985	0.0204001	2.28138	0.00124826	matrixin family protein
Mtr.9819.1.S1_at	Medtr3g070810.1	29.3.99	'protein.targeting.unknown'	1.65278	0.00727484	2.28121	0.000564154	NLI interacting factor (NIF) family protein
Mtr.43391.1.S1_at	Medtr2g069420.1	35.2	'not assigned.unknown'	1.12465	0.0169212	2.27948	0.0196217	hypothetical protein predicted by Glimmer/Critica
Mtr.8555.1.S1_at	Medtr3g093980.3	16.8.2	'secondary metabolism.flavonoids.chalcones'	1.14374	0.176301	2.27914	0.00166022	chalcone-flavanone isomerase family
Mtr.10502.1.S1_at	Medtr3g467430.1	26.9	'misc.glutathione S transferases'	1.21481	0.077033	2.2755	0.00590941	Probable glutathione S-transferase parA EC=2.5.1.18; AltName: Full=Auxin-regulated protein parA; AltName: Full=STR246C protein;
Mtr.38202.1.S1_at	Medtr4g094588.1	27.3.32	'RNA.regulation of transcription.WRKY domain transcription factor family'	1.45963	0.0171768	2.27463	0.00102112	Probable WRKY transcription factor 28 AltName: Full=WRKY DNA-binding protein 28;
Mtr.39061.1.S1_s_at	Medtr2g028450.1	35.2	'not assigned.unknown'	1.72528	0.00421761	2.27413	0.00108054	expressed protein
Mtr.12748.1.S1_at	Medtr3g111970.1	35.2	'not assigned.unknown'	0.627562	0.036756	2.27177	0.0107534	expressed protein
Mtr.1533.1.S1_at	Medtr8g068890.1	34.9	'transport.metabolite transporters at the mitochondrial membrane'	1.46887	0.0112165	2.27103	0.00211784	Probable mitochondrial 2-oxoglutarate/malate carrier protein Short=OGCP; AltName: Full=Mitochondrial substrate carrier family protein ucpC; AltName: Full=Solute carrier family 25 member 11 homolog;
Mtr.11385.1.S1_at	Medtr5g064640.1	35.2	'not assigned.unknown'	1.36391	0.0173944	2.27081	0.00042452	hypothetical protein predicted by Glimmer/Critica
Mtr.10492.1.S1_x_at	Medtr4g088160.1	26.1	'misc.misc2'	1.75203	0.00331909	2.27081	0.000181932	Licodione synthase EC=1.14.13.87; AltName: Full=Cytochrome P450 93B1; AltName: Full=(2S)-flavanone 2-hydroxylase; AltName: Full=Flavone synthase II; AltName: Full=CYP GE-5;
Mtr.18757.1.S1_at	Medtr1g071530.1	34.6	'transport.sulphate'	1.38638	0.026802	2.27031	0.00241474	Sulfate transporter 3.1 AltName: Full=AST12; AltName: Full=AtST1;
Mtr.43640.1.S1_at	Medtr8g074530.1	35.2	'not assigned.unknown'	0.921582	0.00503419	2.26957	0.0124737	expressed protein
Mtr.13346.1.S1_at	Not assigned	35.1	'not assigned.no ontology'	0.745321	0.0784781	2.26826	0.00515922	hydrolase, alpha/beta fold family protein
Mtr.2162.1.S1_at	Medtr8g079475.1	35.2	'not assigned.unknown'	1.31054	0.0225415	2.26696	0.00144565	hypothetical protein predicted by Glimmer/Critica
Mtr.48831.1.S1_at	Medtr1g072380.1	35.1	'not assigned.no ontology'	1.51814	0.0142087	2.26596	0.00549484	Basic 7S globulin AltName: Full=SBg7S; Short=Bg; Contains: RecName: Full=Basic 7S globulin high kDa subunit; Contains: RecName: Full=Basic 7S globulin low kDa subunit; Flags: Precursor;
Mtr.10466.1.S1_at	Medtr1g105020.1	35.1	'not assigned.no ontology'	1.81342	0.000244698	2.26555	0.000369399	Probable gibberellin receptor GID1L1 EC=3.-.-.-; AltName: Full=GID1-like protein 1;
Mtr.12502.1.S1_at	Medtr7g065980.1	16.10	'secondary metabolism.simple phenols'	1.68491	0.00118309	2.26404	0.000233516	Laccase-9 EC=1.10.3.2; AltName: Full=Benzenediol:oxygen oxidoreductase 9; AltName: Full=Urishiol oxidase 9; AltName: Full=Diphenol oxidase 9; Flags: Precursor;
Mtr.27812.1.S1_at	Medtr8g005225.1	35.2	'not assigned.unknown'	1.4173	0.0498004	2.26366	0.00266624	Putative UPF0481 protein At3g02645
Mtr.17940.1.S1_at	Medtr3g095730.1	27.3.64	'RNA.regulation of transcription.PHOR1'	1.48925	0.000153942	2.26251	0.00108224	U-box domain-containing protein 27 EC=6.3.2.-; AltName: Full=Plant U-box protein 27;
Mtr.11014.1.S1_at	Medtr5g077260.1	35.2	'not assigned.unknown'	1.31344	0.0105585	2.25998	0.00822973	Uncharacterized protein C11orf73 homolog
Mtr.1874.1.S1_s_at	Medtr4g112430.1	35.2	'not assigned.unknown'	1.62754	0.00866708	2.25671	0.00016187	hypothetical protein predicted by Glimmer/Critica
Mtr.31745.1.S1_at	Medtr5g081860.1	35.2	'not assigned.unknown'	1.05243	0.000604477	2.25415	0.009552	hypothetical protein predicted by Glimmer/Critica
Mtr.41054.1.S1_at	Medtr5g090630.1	26.2	'misc.UDP glucosyl and glucoronyl transferases'	1.38493	0.0540592	2.25331	0.00213444	Anthocyanidin 3-O-glucosyltransferase 2 EC=2.4.1.115; AltName: Full=Flavonol 3-O-glucosyltransferase 2; AltName: Full=UDP-glucose flavonoid 3-O-glucosyltransferase 2; Flags: Fragment;
Mtr.43852.1.S1_at	Not assigned	35.2	'not assigned.unknown'	0.281351	0.267235	2.25293	0.00291173	hypothetical protein predicted by Glimmer/Critica
Mtr.43916.1.S1_at	Medtr5g020800.1	16.8.5	'secondary metabolism.flavonoids.isoflavonols'	1.98668	0.000935314	2.25288	3.90418e-05	Isoflavone reductase Short=IFR; EC=1.3.1.45; AltName: Full=2'-hydroxyisoflavone reductase; AltName: Full=NADPH:isoflavone oxidoreductase;
Mtr.43409.1.S1_at	Medtr0365s0010.1	35.2	'not assigned.unknown'	1.76188	0.0198473	2.2522	0.000983734	hypothetical protein
Mtr.43486.1.S1_at	Medtr8g080980.1	29.6	'protein.folding'	0.757719	0.067651	2.25162	0.010777	peptidyl-prolyl cis-trans isomerase / FK506-binding protein (ROF1)
Mtr.51421.1.S1_at	Medtr5g085990.1	35.2	'not assigned.unknown'	1.40365	0.027339	2.24873	0.000820846	hypothetical protein predicted by Glimmer/Critica
Mtr.42380.1.S1_at	Medtr4g064150.1	35.2	'not assigned.unknown'	1.3385	0.00245078	2.24819	0.0036819	hypothetical protein predicted by Glimmer/Critica
Mtr.51418.1.S1_s_at	Medtr5g085980.2	35.2	'not assigned.unknown'	1.24176	0.00594584	2.24773	0.0174071	expressed protein
Mtr.43254.1.S1_at	Medtr4g064887.1	26.8	'misc.nitrilases, *nitrile lyases, berberine bridge enzymes, reticuline oxidases, troponine reductases'	1.21018	0.0163954	2.24667	0.00094695	short-chain dehydrogenase/reductase (SDR) family protein
Mtr.31314.1.S1_at	Medtr2g068880.1	35.2	'not assigned.unknown'	1.22285	0.110006	2.24582	0.00102831	hypothetical protein predicted by Glimmer/Critica
Mtr.17341.1.S1_at	Medtr5g094390.1	29.4	'protein.postranslational modification'	1.28661	0.00155565	2.24442	0.00595161	Probable serine/threonine-protein kinase WNK11 Short=AtWNK11; EC=2.7.11.1; AltName: Full=Protein kinase with no lysine 11;
Mtr.41955.1.S1_at	Medtr4g099110.1	2.2.2.1	'major CHO metabolism.degradation.starch.starch cleavage'	1.16855	0.0363428	2.24018	0.0164385	beta-amylase (CT-BMY) / 1,4-alpha-D-glucan maltohydrolase
Mtr.38737.1.S1_at	Not assigned	29.4	'protein.postranslational modification'	1.43853	0.0268648	2.23878	0.00132861	Probable protein phosphatase 2C homolog 1 EC=3.1.3.16;
Mtr.35426.1.S1_at	Medtr1g050502.1	27.3.35	'RNA.regulation of transcription.bZIP transcription factor family'	1.3218	0.0219834	2.23804	0.00661239	bZIP transcription factor family protein
Mtr.15839.1.S1_s_at	Medtr3g089090.1	30.3	'signalling.calcium'	1.50512	0.0450242	2.22976	0.0349584	Calcium-binding protein CML38 AltName: Full=Calmodulin-like protein 38;
Mtr.5750.1.S1_at	Medtr7g096810.1	17.5.2	'hormone metabolism.ethylene.signal transduction'	1.46315	0.00324618	2.2297	0.00718526	Ethylene-responsive transcription factor ERF098
Mtr.2124.1.S1_s_at	Not assigned	35.2	'not assigned.unknown'	1.61512	0.00861368	2.22966	0.0389448	hypothetical protein predicted by Glimmer/Critica
Mtr.6156.1.S1_at	Medtr5g071070.2	27.3.12	'RNA.regulation of transcription.C3H zinc finger family'	1.50008	0.00571699	2.22858	0.00332128	Zinc finger CCCH domain-containing protein 33 Short=OsC3H33;
Mtr.19966.1.S1_x_at	Medtr3g028460.1	35.2	'not assigned.unknown'	1.72356	0.00546276	2.22723	0.000903375	hypothetical protein predicted by Glimmer/Critica
Mtr.15516.1.S1_at	Medtr3g077870.1	35.1	'not assigned.no ontology'	0.871347	0.00110514	2.22571	0.0138943	expressed protein
Mtr.35626.1.S1_at	Medtr8g022310.1	35.2	'not assigned.unknown'	1.25502	0.00814025	2.22412	0.0183759	hypothetical protein predicted by Glimmer/Critica
Mtr.22903.1.S1_at	Medtr7g110780.1	20.1	'stress.biotic'	0.817018	0.103647	2.2237	0.000733863	class IV chitinase (CHIV)
Mtr.11053.1.S1_at	Medtr7g071120.1	27.3.32	'RNA.regulation of transcription.WRKY domain transcription factor family'	1.26523	0.0462161	2.22262	0.00139085	Probable WRKY transcription factor 33 AltName: Full=WRKY DNA-binding protein 33;
Mtr.10731.1.S1_at	Medtr4g025830.1	17.2.3	'hormone metabolism.auxin.induced-regulated-responsive-activated'	1.1172	0.00656878	2.22219	0.00290995	auxin-responsive family protein
Mtr.38200.1.S1_at	Medtr8g042780.1	34.2	'transport.sugars'	1.51517	0.0243948	2.22081	0.000840938	Uncharacterized membrane protein YCR023C
Mtr.41518.1.S1_at	Medtr7g024300.1	13.2.6.3	'amino acid metabolism.degradation.aromatic aa.tryptophan'	1.95539	6.2027e-05	2.21854	0.000127941	enoyl-CoA hydratase/isomerase family protein
Mtr.17920.1.S1_s_at	Medtr5g022240.1	35.1.3	'not assigned.no ontology.armadillo/beta-catenin repeat family protein'	1.46807	0.00226941	2.21649	0.000585054	armadillo/beta-catenin repeat family protein
Mtr.43847.1.S1_at	Medtr7g015870.2	34.9	'transport.metabolite transporters at the mitochondrial membrane'	1.36965	0.000323303	2.2142	0.00342407	Solute carrier family 25 member 44
Mtr.11377.1.S1_at	Medtr7g065270.1	26.9	'misc.glutathione S transferases'	1.26671	0.0282837	2.2127	0.00806636	glutathione S-transferase, putative
Mtr.37396.1.S1_at	Medtr1g090070.1	26.9	'misc.glutathione S transferases'	1.35248	0.0108535	2.21155	0.00345506	glutathione S-transferase, putative
Mtr.5942.1.S1_s_at	Medtr6g004780.1	2.2.1.99	'major CHO metabolism.degradation.sucrose.misc'	1.19131	0.0226377	2.20831	0.000494533	sucrose cleavage protein -related
Mtr.12466.1.S1_at	Medtr1g099320.1	20.1	'stress.biotic'	1.6749	0.000879291	2.20794	0.00058491	chitinase
Mtr.7214.1.S1_at	Medtr2g061780.1	35.2	'not assigned.unknown'	1.37092	0.00204112	2.20727	0.00025201	hypothetical protein predicted by Glimmer/Critica
Mtr.24467.1.S1_s_at	Medtr3g064097.1	35.2	'not assigned.unknown'	1.62854	0.00474271	2.20463	0.000209649	expressed protein
Mtr.9846.1.S1_at	Medtr4g098900.1	34.10	'transport.nucleotides'	1.31006	0.000347624	2.20353	4.43064e-05	Probable purine permease 11 Short=AtPUP11;
Mtr.39030.1.S1_at	Medtr7g005390.2	35.1.41	'not assigned.no ontology.hydroxyproline rich proteins'	1.4912	0.00499367	2.20352	0.000561238	Uncharacterized protein At2g33490
Mtr.35677.1.S1_at	Medtr3g087900.1	29.5.11.4.2	'protein.degradation.ubiquitin.E3.RING'	1.33544	0.0171082	2.19793	0.0357593	RING-H2 zinc finger protein RHA2a
Mtr.45394.1.S1_at	Medtr3g069050.1	30.2.25	'signalling.receptor kinases.wall associated kinase'	1.52104	0.000154249	2.19256	0.000309303	Putative wall-associated receptor kinase-like 20 EC=2.7.11.-; Flags: Precursor;
Mtr.2105.1.S1_at	Medtr7g024760.1	26.24	'misc.GCN5-related N-acetyltransferase'	1.65059	0.0366243	2.19152	0.000652456	GCN5-related N-acetyltransferase (GNAT) family protein
Mtr.16703.1.S1_at	Medtr3g019000.2	20.1.7	'stress.biotic.PR-proteins'	1.18001	0.0118578	2.18954	0.000214649	Putative disease resistance RPP13-like protein 1
Mtr.11725.1.S1_at	Medtr4g088160.1	26.10	'misc.cytochrome P450'	1.79983	0.0031642	2.18561	0.000272401	Licodione synthase EC=1.14.13.87; AltName: Full=Cytochrome P450 93B1; AltName: Full=(2S)-flavanone 2-hydroxylase; AltName: Full=Flavone synthase II; AltName: Full=CYP GE-5;
Mtr.43193.1.S1_at	Medtr6g029460.1	12.3.1	'N-metabolism.N-degradation.glutamate dehydrogenase'	0.923241	0.0177721	2.18405	0.00287537	glutamate dehydrogenase (EC 1.4.1.-) 1 (pir||S71217)
Mtr.42147.1.S1_at	Not assigned	35.2	'not assigned.unknown'	0.541215	0.0760059	2.18244	0.00486997	Major allergen Mal d 1 AltName: Full=Allergen Mal d I; AltName: Full=AP15; AltName: Allergen=Mal d 1;
Mtr.14224.1.S1_at	Medtr1g075340.1	35.2	'not assigned.unknown'	1.3848	0.00114165	2.18219	0.00055408	Inhibitor of trypsin and hageman factor AltName: Full=CMTI-V;
Mtr.32898.1.S1_at	Medtr3g105730.2	29.4	'protein.postranslational modification'	1.59719	0.0120419	2.18003	0.0155538	Protein phosphatase 1F EC=3.1.3.16; AltName: Full=Ca(2+)/calmodulin-dependent protein kinase phosphatase; Short=CaM-kinase phosphatase; Short=CaMKPase; AltName: Full=Partner of PIX 2;
Mtr.22793.1.S1_at	Medtr3g064460.1	35.2	'not assigned.unknown'	1.27032	0.015951	2.17931	0.00957547	hypothetical protein predicted by Glimmer/Critica
Mtr.49411.1.S1_at	Medtr7g082730.1	35.2	'not assigned.unknown'	1.33584	0.0273988	2.17857	0.00731487	hypothetical protein predicted by Glimmer/Critica
Mtr.29867.1.S1_at	Medtr2g084230.2	35.2	'not assigned.unknown'	1.64289	0.0273478	2.17529	0.00267168	hypothetical protein predicted by Glimmer/Critica
Mtr.9338.1.S1_at	Medtr7g081020.4	29.4	'protein.postranslational modification'	1.21368	0.0216791	2.17507	0.00353913	Probable protein phosphatase 2C homolog 1 EC=3.1.3.16;
Mtr.49745.1.S1_s_at	Medtr7g079970.1	29.4	'protein.postranslational modification'	1.43369	0.037917	2.1735	0.000493358	Probable tyrosine-protein phosphatase At1g05000 EC=3.1.3.48;
Mtr.49161.1.S1_at	Medtr6g074470.1	20.1.7	'stress.biotic.PR-proteins'	0.974187	0.192921	2.17275	0.000348532	TMV resistance protein N
Mtr.29585.1.S1_at	Medtr7g009780.1	35.2	'not assigned.unknown'	1.73019	0.00464598	2.17134	0.0239581	putative polyvinylalcohol dehydrogenase
Mtr.31477.1.S1_at	Medtr6g033955.1	35.2	'not assigned.unknown'	0.994561	0.150181	2.17057	0.0437674	Heat shock cognate 70 kDa protein 2
Mtr.30981.1.S1_at	Medtr8g104200.1	35.2	'not assigned.unknown'	0.309743	0.173403	2.17047	0.00236802	hypothetical protein predicted by Glimmer/Critica
Mtr.22414.1.S1_s_at	Medtr6g472250.1	35.2	'not assigned.unknown'	0.355917	0.116079	2.17034	0.000203074	hypothetical protein predicted by Glimmer/Critica
Mtr.49090.1.S1_at	Medtr5g006450.1	26.24	'misc.GCN5-related N-acetyltransferase'	1.57124	0.0260246	2.16968	0.0258229	Uncharacterized N-acetyltransferase p20 EC=2.3.1.-;
Mtr.39061.1.S1_at	Not assigned	35.2	'not assigned.unknown'	1.743	0.0160388	2.16923	0.000156685	expressed protein
Mtr.44073.1.S1_at	Medtr7g068220.3	35.2	'not assigned.unknown'	1.67153	0.0172596	2.16854	0.00010479	expressed protein
Mtr.10989.1.S1_at	Medtr1g060490.1	26.28	'misc.GDSL-motif lipase'	1.90475	0.000663628	2.16816	0.000999513	Anther-specific proline-rich protein APG AltName: Full=Protein CEX; Flags: Fragment;
Mtr.5955.1.S1_at	Medtr5g091130.1	27.3.99	'RNA.regulation of transcription.unclassified'	1.16159	0.0255953	2.16333	0.000470902	Aspartic proteinase nepenthesin-2 EC=3.4.23.12; AltName: Full=Nepenthesin-II; Flags: Precursor;
Mtr.12632.1.S1_at	Medtr2g437880.1	26.10	'misc.cytochrome P450'	0.994119	0.0073555	2.15738	0.000345423	cytochrome P450 family protein
Mtr.43023.1.S1_at	Medtr7g021850.1	17.2.3	'hormone metabolism.auxin.induced-regulated-responsive-activated'	1.29781	0.00804148	2.15641	0.0088986	Auxin-induced protein PCNT115
Mtr.12381.1.S1_at	Medtr2g436900.1	20.2.2	'stress.abiotic.cold'	1.28601	0.00429168	2.15392	0.0111986	C2 domain-containing protein
Mtr.39750.1.S1_at	Medtr4g010120.1	35.2	'not assigned.unknown'	1.35119	9.96123e-05	2.15282	0.000356899	hypothetical protein predicted by Glimmer/Critica
Mtr.6613.1.S1_at	Medtr3g015950.2	35.2	'not assigned.unknown'	0.897507	0.0279923	2.14988	0.00732222	hypothetical protein predicted by Glimmer/Critica
Mtr.22592.1.S1_at	Medtr2g008030.1	2.1.1.3	'major CHO metabolism.synthesis.sucrose.FBPase'	0.340442	0.0851003	2.14933	0.00431337	fructose-1,6-bisphosphatase, putative / D-fructose-1,6-bisphosphate 1-phosphohydrolase, putative / FBPase, putative
Mtr.42058.1.S1_s_at	Medtr4g010120.1	26.13	'misc.acid and other phosphatases'	1.25113	0.0027603	2.14893	0.000810303	phosphatidic acid phosphatase-related / PAP2-related
Mtr.23262.1.S1_at	Not assigned	35.2	'not assigned.unknown'	1.56047	0.102492	2.14314	0.0335795	hypothetical protein predicted by Glimmer/Critica
Mtr.10898.1.S1_at	Medtr4g082360.1	35.2	'not assigned.unknown'	2.25246	0.000350009	2.14114	0.00230957	expressed protein
Mtr.45667.1.S1_x_at	Medtr7g016820.1	16.8.2	'secondary metabolism.flavonoids.chalcones'	1.77426	0.00663527	2.13601	0.000134221	chalcone and stilbene synthase family protein
Mtr.26898.1.S1_at	Medtr7g076010.1	35.2	'not assigned.unknown'	1.51576	0.00305932	2.13471	0.000225375	hypothetical protein predicted by Glimmer/Critica
Mtr.43209.1.S1_at	Medtr2g437910.1	29.3.4.3	'protein.targeting.secretory pathway.vacuole'	1.58614	0.00527039	2.13433	0.000142741	Vacuolar-sorting receptor 6 Short=AtVSR6; AltName: Full=Epidermal growth factor receptor-like protein 6; Short=AtELP6; AltName: Full=BP80-like protein d; Short=AtBP80d; Flags: Precursor;
Mtr.40890.1.S1_at	Medtr2g105060.1	27.3.32	'RNA.regulation of transcription.WRKY domain transcription factor family'	1.39482	0.0349838	2.13315	0.000382841	Probable WRKY transcription factor 40 AltName: Full=WRKY DNA-binding protein 40;
Mtr.37825.1.S1_at	Medtr1g056880.1	27.3.64	'RNA.regulation of transcription.PHOR1'	0.803413	0.13787	2.1328	0.0012523	U-box domain-containing protein 22 EC=6.3.2.-; AltName: Full=Plant U-box protein 22;
Mtr.9295.1.S1_at	Medtr1g015750.1	30.5	'signalling.G-proteins'	1.26833	0.100348	2.1318	0.00966923	Guanine nucleotide-binding protein alpha-1 subunit Short=GP-alpha-1;
Mtr.42129.1.S1_at	Medtr6g037610.1	35.2	'not assigned.unknown'	0.779141	0.0137704	2.12975	0.00780599	hypothetical protein predicted by Glimmer/Critica
Mtr.35650.1.S1_at	Medtr8g466250.1	30.3	'signalling.calcium'	1.57782	0.0534852	2.12815	0.00562858	calcium-binding protein, putative
Mtr.9552.1.S1_at	Medtr3g051770.1	30.3	'signalling.calcium'	1.1984	0.0859255	2.12786	0.00126495	calcium-dependent protein kinase, putative / CDPK, putative
Mtr.9291.1.S1_s_at	Medtr5g074400.1	35.2	'not assigned.unknown'	1.22678	0.0108257	2.12453	0.000611647	hypothetical protein predicted by Glimmer/Critica
Mtr.43917.1.S1_at	Medtr5g013030.1	35.2	'not assigned.unknown'	1.56236	0.0145973	2.12407	0.00150716	expressed protein
Mtr.8936.1.S1_at	Medtr1g094830.1	29.5.11.4.2	'protein.degradation.ubiquitin.E3.RING'	1.64732	0.00492372	2.12306	0.000574862	Uncharacterized protein sll0103
Mtr.42872.1.S1_at	Medtr7g115220.1	20.1	'stress.biotic'	1.32962	0.000223953	2.12299	8.11612e-05	basic endochitinase
Mtr.52133.1.S1_at	Medtr5g077130.1	20.2.2	'stress.abiotic.cold'	0.680383	0.00917135	2.12183	0.00284638	universal stress protein (USP) family protein
Mtr.10743.1.S1_at	Medtr5g048470.1	17.5.1	'hormone metabolism.ethylene.synthesis-degradation'	1.94339	0.101801	2.11991	0.0019724	Protein SRG1 AltName: Full=Protein SENESCENCE-RELATED GENE 1; Short=AtSRG1;
Mtr.32274.1.S1_s_at	Medtr7g075910.1	35.2	'not assigned.unknown'	1.55703	0.0492596	2.11949	0.0173422	Phospholipase D beta 1 Short=AtPLDbeta1; Short=PLD beta 1; Short=PLDbeta; EC=3.1.4.4;
Mtr.8987.1.S1_at	Medtr5g007450.1	26.10	'misc.cytochrome P450'	1.95399	0.0635322	2.11911	0.00139666	cytochrome P450 family protein
Mtr.46090.1.S1_at	Medtr1g083900.1	35.2	'not assigned.unknown'	1.89795	0.00024909	2.11735	0.0136597	expressed protein
Mtr.5675.1.S1_s_at	Medtr1g015750.1	30.5	'signalling.G-proteins'	0.936568	0.129784	2.11715	0.00398745	Guanine nucleotide-binding protein alpha-1 subunit Short=GP-alpha-1;
Mtr.4879.1.S1_at	Medtr5g018320.1	26.8	'misc.nitrilases, *nitrile lyases, berberine bridge enzymes, reticuline oxidases, troponine reductases'	1.48098	0.0229581	2.11565	0.00189687	hydrolase, alpha/beta fold family protein
Mtr.38072.1.S1_at	Medtr8g091280.1	13.1.1.2.1	'amino acid metabolism.synthesis.central amino acid metabolism.aspartate.aspartate aminotransferase'	1.48391	0.00112836	2.11382	4.43823e-05	aspartate aminotransferase
Mtr.7270.1.S1_at	Not assigned	35.2	'not assigned.unknown'	0.871571	0.0742915	2.11307	0.000182936	hypothetical protein predicted by Glimmer/Critica
Mtr.10968.1.S1_at	Medtr8g096900.1	20.1	'stress.biotic'	1.87683	0.0116499	2.1128	0.00877092	Thaumatin-like protein AltName: Allergen=Act d 2; Flags: Precursor;
Mtr.37312.1.S1_at	Medtr4g063710.1	20.2.1	'stress.abiotic.heat'	1.00079	0.000252302	2.11153	0.00759687	Heat shock cognate 70 kDa protein 2
Mtr.45715.1.S1_at	Medtr2g036490.1	30.2.17	'signalling.receptor kinases.DUF 26'	1.10593	0.152393	2.11	0.000663516	Cysteine-rich receptor-like protein kinase 13 Short=Cysteine-rich RLK13; EC=2.7.11.-; Flags: Precursor;
Mtr.44153.1.S1_s_at	Medtr5g020980.1	29.5.9	'protein.degradation.AAA type'	-0.0101215	0.481236	2.1085	0.000237646	AAA-type ATPase family protein
Mtr.42734.1.S1_at	Medtr5g083360.1	16.10	'secondary metabolism.simple phenols'	1.17027	0.00587869	2.10537	0.0111543	Laccase-12 EC=1.10.3.2; AltName: Full=Benzenediol:oxygen oxidoreductase 12; AltName: Full=Urishiol oxidase 12; AltName: Full=Diphenol oxidase 12; Flags: Precursor;
Mtr.50046.1.S1_at	Medtr6g018270.1	27.3.37	'RNA.regulation of transcription.AS2,Lateral Organ Boundaries Gene Family'	1.26506	0.0119102	2.10497	0.0142895	LOB domain-containing protein 41 AltName: Full=ASYMMETRIC LEAVES 2-like protein 38; Short=AS2-like protein 38;
Mtr.28790.1.S1_at	Medtr3g112530.1	34.9	'transport.metabolite transporters at the mitochondrial membrane'	1.89137	0.017783	2.10409	0.0170271	C4-dicarboxylate transporter/malic acid transport family protein
Mtr.40504.1.S1_at	Medtr6g091680.1	16.2.1.6	'secondary metabolism.phenylpropanoids.lignin biosynthesis.CCoAOMT'	1.76752	0.00231847	2.10204	0.00256331	caffeoyl-CoA 3-O-methyltransferase, putative
Mtr.9336.1.S1_at	Medtr6g074160.1	35.2	'not assigned.unknown'	1.38791	0.100914	2.10102	2.02156e-05	hypothetical protein predicted by Glimmer/Critica
Mtr.20344.1.S1_at	Medtr8g038370.1	33.99	'development.unspecified'	1.60693	0.014131	2.10063	0.00285326	E3 ubiquitin-protein ligase SINAT5 EC=6.3.2.-; AltName: Full=Seven in absentia homolog 5;
Mtr.38765.1.S1_at	Medtr5g015880.1	27.3.37	'RNA.regulation of transcription.AS2,Lateral Organ Boundaries Gene Family'	1.16569	0.00436448	2.09991	0.000129348	LOB domain-containing protein 38 AltName: Full=ASYMMETRIC LEAVES 2-like protein 40; Short=AS2-like protein 40;
Mtr.24476.1.S1_s_at	Medtr8g023060.1	35.2	'not assigned.unknown'	1.32422	0.0197799	2.09952	0.00101955	expressed protein
Mtr.13764.1.S1_at	Medtr8g099750.1	33.99	'development.unspecified'	0.909199	0.00202536	2.09889	0.0203894	NAC domain-containing protein 29 AltName: Full=ANAC029; Short=NAC2; AltName: Full=Protein NAC-LIKE, ACTIVATED BY AP3/PI; Short=NAP;
Mtr.40483.1.S1_at	Medtr8g022310.1	20.2.1	'stress.abiotic.heat'	0.68804	0.138757	2.0983	0.0126188	Chaperone protein dnaJ
Mtr.10805.1.S1_at	Medtr7g074240.1	30.3	'signalling.calcium'	1.73378	0.00524842	2.09311	0.00164587	Calcium-binding allergen Bet v 3 AltName: Full=Allergen Bet v III; AltName: Allergen=Bet v 3;
Mtr.43141.1.S1_at	Medtr8g023770.1	26.13	'misc.acid and other phosphatases'	1.74383	0.014408	2.09177	0.000476282	Phosphatase DCR2 EC=3.1.-.-; AltName: Full=Dosage-dependent cell cycle regulator 2;
Mtr.7267.1.S1_at	Medtr4g027040.1	27.3.67	'RNA.regulation of transcription.putative transcription regulator'	1.17273	0.025135	2.091	0.00191336	NF-X1 type zinc finger family protein
Mtr.38328.1.S1_at	Medtr1g109430.5	26.13	'misc.acid and other phosphatases'	1.70762	0.00293454	2.08916	0.000206698	Putative lipid phosphate phosphatase 3, chloroplastic Short=AtLPP3; EC=3.1.3.-; AltName: Full=Phosphatidic acid phosphatase 3; AltName: Full=Phosphatidate phosphohydrolase 3; Flags: Precursor;
Mtr.44194.1.S1_at	Medtr4g094495.1	26.8	'misc.nitrilases, *nitrile lyases, berberine bridge enzymes, reticuline oxidases, troponine reductases'	1.70994	0.00689627	2.08552	0.00154366	Reticuline oxidase-like protein EC=1.21.-.-; Flags: Precursor;
Mtr.32397.1.S1_s_at	Medtr1g109430.2	35.2	'not assigned.unknown'	1.66348	0.000112777	2.08525	7.21337e-05	Putative lipid phosphate phosphatase 3, chloroplastic Short=AtLPP3; EC=3.1.3.-; AltName: Full=Phosphatidic acid phosphatase 3; AltName: Full=Phosphatidate phosphohydrolase 3; Flags: Precursor;
Mtr.44094.1.S1_at	Medtr6g011530.2	35.2	'not assigned.unknown'	0.895225	0.0460767	2.08402	0.00100375	2-aminoethanethiol dioxygenase EC=1.13.11.19; AltName: Full=Cysteamine dioxygenase;
Mtr.29902.1.S1_at	Medtr3g031220.1	27.3.32	'RNA.regulation of transcription.WRKY domain transcription factor family'	1.23869	0.0539836	2.08359	0.00260178	Probable WRKY transcription factor 33 AltName: Full=WRKY DNA-binding protein 33;
Mtr.12605.1.S1_at	Medtr7g080980.1	27.3.67	'RNA.regulation of transcription.putative transcription regulator'	1.51733	2.03681e-05	2.08202	0.000973501	Putative DNA-binding protein ESCAROLA
Mtr.41802.1.S1_at	Medtr6g083760.1	30.2.17	'signalling.receptor kinases.DUF 26'	0.495011	0.142596	2.08124	0.0414691	Putative cysteine-rich receptor-like protein kinase 39 Short=Cysteine-rich RLK39; EC=2.7.11.-; Flags: Precursor;
Mtr.41074.1.S1_at	Not assigned	30.2.17	'signalling.receptor kinases.DUF 26'	1.78245	0.011971	2.07784	0.00614246	Cysteine-rich receptor-like protein kinase 2 Short=Cysteine-rich RLK2; EC=2.7.11.-; Flags: Precursor;
Mtr.10151.1.S1_s_at	Medtr4g132250.1	13.1.6.3.1	'amino acid metabolism.synthesis.aromatic aa.phenylalanine.arogenate dehydratase / prephenate dehydratase'	1.63848	0.0286646	2.07784	0.00143846	prephenate dehydratase family protein
Mtr.19998.1.S1_at	Medtr2g087350.1	27.3.64	'RNA.regulation of transcription.PHOR1'	1.02401	0.00116893	2.07504	0.0045706	U-box domain-containing protein 23 EC=6.3.2.-; AltName: Full=Plant U-box protein 23;
Mtr.36041.1.S1_at	Medtr3g012250.1	20.1	'stress.biotic'	1.2698	0.111263	2.0734	0.0086028	Disease resistance protein RPM1 AltName: Full=Resistance to Pseudomonas syringae protein 3;
Mtr.6889.1.S1_at	Medtr4g124040.4	34.16	'transport.ABC transporters and multidrug resistance systems'	1.06095	0.00389898	2.07327	0.000456422	Multidrug resistance protein 4 AltName: Full=P-glycoprotein 4;
Mtr.44054.1.S1_at	Medtr5g013690.2	29.5.11.4.2	'protein.degradation.ubiquitin.E3.RING'	1.31458	0.00273962	2.07132	0.00228128	expressed protein
Mtr.17497.1.S1_at	Medtr7g092540.1	27.3.6	'RNA.regulation of transcription.bHLH,Basic Helix-Loop-Helix family'	0.605874	0.374322	2.07073	0.00436067	Transcription factor bHLH130 AltName: Full=Transcription factor EN 69; AltName: Full=bHLH transcription factor bHLH130; AltName: Full=Basic helix-loop-helix protein 130; Short=bHLH 130; Short=AtbHLH130;
Mtr.41653.1.S1_at	Medtr6g033280.1	34.9	'transport.metabolite transporters at the mitochondrial membrane'	1.85911	0.00229446	2.07044	0.0041	Phosphate carrier protein, mitochondrial AltName: Full=Phosphate transport protein; Short=PTP; AltName: Full=Solute carrier family 25 member 3; Flags: Precursor;
Mtr.35413.1.S1_at	Medtr7g011900.1	16.2.1.9	'secondary metabolism.phenylpropanoids.lignin biosynthesis.COMT'	2.24858	0.0711416	2.06863	0.00204627	Isoliquiritigenin 2'-O-methyltransferase EC=2.1.1.-; AltName: Full=Chalcone O-methyltransferase; Short=ChOMT;
Mtr.32999.1.S1_at	Medtr6g088785.2	30.2.17	'signalling.receptor kinases.DUF 26'	0.951782	0.0882547	2.06777	0.000229246	leucine-rich repeat transmembrane protein kinase, putative
Mtr.10896.1.S1_s_at	Medtr2g105060.1	27.3.32	'RNA.regulation of transcription.WRKY domain transcription factor family'	1.33282	0.0500946	2.06287	0.00147064	Probable WRKY transcription factor 40 AltName: Full=WRKY DNA-binding protein 40;
Mtr.21466.1.S1_at	Medtr4g091570.1	30.2.17	'signalling.receptor kinases.DUF 26'	1.13132	0.0641412	2.05927	0.00231744	Putative serine/threonine-protein kinase receptor EC=2.7.11.1; AltName: Full=S-receptor kinase; Short=SRK; Flags: Precursor;
Mtr.37204.1.S1_at	Medtr1g115195.1	26.9	'misc.glutathione S transferases'	1.08403	0.0177494	2.05825	0.000230319	glutathione S-transferase, putative
Mtr.10502.1.S1_s_at	Medtr3g467430.1	26.9	'misc.glutathione S transferases'	0.821289	0.0855575	2.05745	0.00459844	Probable glutathione S-transferase parA EC=2.5.1.18; AltName: Full=Auxin-regulated protein parA; AltName: Full=STR246C protein;
Mtr.19985.1.S1_at	Medtr4g083070.1	26.4	'misc.beta 1,3 glucan hydrolases'	1.46459	0.010696	2.05654	0.000619951	Glucan endo-1,3-beta-glucosidase-like protein 2 Flags: Precursor;
Mtr.49572.1.S1_s_at	Medtr5g007713.1	16.8.2	'secondary metabolism.flavonoids.chalcones'	1.73752	0.00071509	2.05534	3.26241e-05	chalcone and stilbene synthase family protein
Mtr.41563.1.S1_s_at	Medtr8g038370.1	33.99	'development.unspecified'	1.48244	0.00769795	2.05511	0.00184943	seven in absentia (SINA) family protein
Mtr.19967.1.S1_x_at	Not assigned	35.2	'not assigned.unknown'	1.6361	0.000446252	2.05485	0.00186777	hypothetical protein predicted by Glimmer/Critica
Mtr.31118.1.S1_at	Medtr2g011180.1	30.2.17	'signalling.receptor kinases.DUF 26'	1.19457	0.0352168	2.05211	0.00121319	Putative serine/threonine-protein kinase receptor EC=2.7.11.1; AltName: Full=S-receptor kinase; Short=SRK; Flags: Precursor;
Mtr.52076.1.S1_at	Medtr1g083420.1	35.1	'not assigned.no ontology'	1.26074	0.00487389	2.05169	0.000502705	expressed protein
Mtr.10853.1.S1_at	Not assigned	35.2	'not assigned.unknown'	1.06225	0.0139484	2.05116	0.00281045	expressed protein
Mtr.17409.1.S1_s_at	Medtr4g055637.1	34.3	'transport.amino acids'	1.51909	0.0026064	2.0511	0.000160795	lysine and histidine specific transporter, putative
Mtr.1874.1.S1_at	Medtr4g112430.1	35.2	'not assigned.unknown'	1.5506	0.00696317	2.05047	5.03027e-05	hypothetical protein predicted by Glimmer/Critica
Mtr.8995.1.S1_at	Medtr4g027040.1	27.3.67	'RNA.regulation of transcription.putative transcription regulator'	1.16462	0.0782056	2.04822	0.00247248	NF-X1 type zinc finger family protein
Mtr.25427.1.S1_at	Medtr7g100880.1	27.3.81	'RNA.regulation of transcription.S1FA'	1.11153	0.00697801	2.04765	0.00222066	hypothetical protein predicted by Glimmer/Critica
Mtr.13441.1.S1_at	Medtr2g014860.1	35.2	'not assigned.unknown'	1.31697	0.0282759	2.04605	0.00702887	expressed protein
Mtr.11488.1.S1_at	Medtr7g067510.1	26.2	'misc.UDP glucosyl and glucoronyl transferases'	1.71303	0.0307046	2.04488	0.00232844	alpha 1,4-glycosyltransferase family protein / glycosyltransferase sugar-binding DXD motif-containing protein
Mtr.31625.1.S1_at	Medtr3g031470.1	35.2	'not assigned.unknown'	1.50263	0.000867612	2.0403	0.000832127	hypothetical protein predicted by Glimmer/Critica
Mtr.42407.1.S1_at	Not assigned	35.1	'not assigned.no ontology'	1.07105	0.0239576	2.04029	0.00325344	similar to Potential phospholipid-transporting ATPase VA (P-locus fat-associated ATPase)
Mtr.10736.1.S1_at	Medtr7g005440.1	35.2	'not assigned.unknown'	1.34799	0.000487564	2.03932	0.00114039	expressed protein
Mtr.10224.1.S1_at	Not assigned	35.2	'not assigned.unknown'	0.330729	0.188009	2.03608	0.0228071	hypothetical protein predicted by Glimmer/Critica
Mtr.33259.1.S1_at	Medtr1g027580.1	30.2.25	'signalling.receptor kinases.wall associated kinase'	1.02095	0.0991936	2.03548	0.00123263	Wall-associated receptor kinase 4 EC=2.7.11.-; Flags: Precursor;
Mtr.37833.1.S1_at	Medtr6g084710.1	29.5.4	'protein.degradation.aspartate protease'	1.57827	0.0031139	2.03485	0.000662021	Aspartic proteinase Asp1 Short=OsAsp1; Short=OSAP1; EC=3.4.23.-; AltName: Full=Nucellin-like protein; Flags: Precursor;
Mtr.33441.1.S1_at	Not assigned	35.2	'not assigned.unknown'	0.420631	0.273489	2.03427	0.00521431	hypothetical protein predicted by Glimmer/Critica
Mtr.7503.1.S1_at	Not assigned	35.2	'not assigned.unknown'	1.61286	0.0104353	2.03354	0.00173727	hypothetical protein predicted by Glimmer/Critica
Mtr.24258.1.S1_at	Medtr8g018320.1	35.2	'not assigned.unknown'	0.794381	0.0911656	2.03316	0.000267908	expressed protein
Mtr.1575.1.S1_at	Medtr4g109900.1	13.2.3.1	'amino acid metabolism.degradation.aspartate family.asparagine'	1.44279	8.55269e-05	2.03044	0.00108024	asparaginase
Mtr.4177.1.S1_at	Medtr1g076400.1	35.2	'not assigned.unknown'	1.41087	0.00937463	2.02904	6.11845e-05	hypothetical protein predicted by Glimmer/Critica
Mtr.38566.1.S1_at	Medtr7g076010.1	29.5.11.4.2	'protein.degradation.ubiquitin.E3.RING'	1.55454	0.0112759	2.02884	0.000341402	E3 ubiquitin-protein ligase At1g63170 EC=6.3.2.-; AltName: Full=RING finger protein At1g63170;
Mtr.43417.1.S1_at	Medtr6g004780.1	35.2	'not assigned.unknown'	1.0794	0.0256223	2.02863	0.000496689	sucrose cleavage protein -related
Mtr.24228.1.S1_at	Medtr4g070340.2	16.8.5	'secondary metabolism.flavonoids.isoflavonols'	1.05968	0.164439	2.02847	0.00787515	isoflavone reductase, putative
Mtr.31660.1.S1_at	Medtr8g104990.1	30.2.99	'signalling.receptor kinases.misc'	1.36662	0.00999093	2.02792	0.00118971	Cysteine-rich repeat secretory protein 60 Flags: Precursor;
Mtr.40057.1.S1_at	Medtr2g010020.1	20.2.1	'stress.abiotic.heat'	1.05547	0.00164012	2.0258	0.000942782	Chaperone protein dnaK AltName: Full=Heat shock protein 70; AltName: Full=Heat shock 70 kDa protein; AltName: Full=HSP70;
Mtr.7637.1.S1_at	Medtr4g062450.1	35.1	'not assigned.no ontology'	0.894509	0.00300516	2.02455	0.019643	copper-binding family protein
Mtr.7801.1.S1_x_at	Medtr2g031490.1	26.8	'misc.nitrilases, *nitrile lyases, berberine bridge enzymes, reticuline oxidases, troponine reductases'	1.58269	0.000992	2.02408	6.80279e-05	Reticuline oxidase-like protein EC=1.21.-.-; Flags: Precursor;
Mtr.29288.1.S1_x_at	Medtr2g039910.1	30.3	'signalling.calcium'	1.23558	0.0241888	2.02404	0.0191198	calmodulin-binding family protein
Mtr.37410.1.S1_at	Medtr3g023720.1	29.3.4.99	'protein.targeting.secretory pathway.unspecified'	1.24092	0.0489641	2.02348	0.00105969	SNAP25 homologous protein SNAP33 Short=AtSNAP33; AltName: Full=Synaptosomal-associated protein SNAP25-like 1; Short=SNAP-25-like protein 1; AltName: Full=Snap25a;
Mtr.37714.1.S1_at	Medtr3g065080.1	27.3.64	'RNA.regulation of transcription.PHOR1'	0.975766	0.0577022	2.02265	0.000783221	U-box domain-containing protein 20 EC=6.3.2.-; AltName: Full=Plant U-box protein 20;
Mtr.5174.1.S1_at	Medtr4g076030.1	35.2	'not assigned.unknown'	1.18652	0.325293	2.02164	0.000297251	hypothetical protein predicted by Glimmer/Critica
Mtr.29130.1.S1_at	Not assigned	35.2	'not assigned.unknown'	2.3149	0.013962	2.02092	0.00421518	hypothetical protein predicted by Glimmer/Critica
Mtr.37262.1.S1_at	Medtr4g132810.1	29.4	'protein.postranslational modification'	1.21441	9.36024e-05	2.01997	0.00324591	Probable tyrosine-protein phosphatase At1g05000 EC=3.1.3.48;
Mtr.44476.1.S1_at	Medtr0428s0030.1	20.1.7	'stress.biotic.PR-proteins'	1.40534	0.089416	2.01924	0.00763548	TMV resistance protein N
Mtr.27130.1.S1_s_at	Medtr8g010200.1	35.2	'not assigned.unknown'	1.84678	0.0018242	2.01806	0.00364784	hypothetical protein predicted by Glimmer/Critica
Mtr.13782.1.S1_s_at	Medtr3g095730.1	27.3.64	'RNA.regulation of transcription.PHOR1'	1.29356	0.00088487	2.01569	0.000369458	U-box domain-containing protein 27 EC=6.3.2.-; AltName: Full=Plant U-box protein 27;
Mtr.42525.1.S1_x_at	Not assigned	35.2	'not assigned.unknown'	1.63974	0.00291097	2.01353	0.0308717	hypothetical protein predicted by Glimmer/Critica
Mtr.24456.1.S1_at	Medtr3g063950.1	35.2	'not assigned.unknown'	1.34395	0.0224818	2.01302	0.00393743	hypothetical protein
Mtr.21922.1.S1_at	Medtr6g083920.1	35.2	'not assigned.unknown'	1.06333	0.006648	2.01285	0.000812586	expressed protein
Mtr.9196.1.S1_at	Medtr2g028855.1	35.2	'not assigned.unknown'	1.66104	0.0232845	2.01255	0.0101692	hypothetical protein predicted by Glimmer/Critica
Mtr.44287.1.S1_at	Not assigned	35.2	'not assigned.unknown'	1.13538	0.0593487	2.01125	0.00465627	Probable WRKY transcription factor 19 AltName: Full=WRKY DNA-binding protein 19;
Mtr.41981.1.S1_at	Medtr8g077135.1	35.2	'not assigned.unknown'	1.33009	0.0161942	2.00866	0.00439291	expressed protein
Mtr.27123.1.S1_at	Not assigned	35.2	'not assigned.unknown'	2.05706	0.03689	2.00773	0.0026688	hypothetical protein predicted by Glimmer/Critica
Mtr.38045.1.S1_at	Medtr3g099670.1	35.1.21	'not assigned.no ontology.epsin N-terminal homology (ENTH) domain-containing protein'	1.12913	0.0270729	2.00738	0.00736562	Putative clathrin assembly protein At4g40080
Mtr.3183.1.S1_at	Not assigned	35.2	'not assigned.unknown'	1.206	0.000770253	2.00613	0.000276513	hypothetical protein predicted by Glimmer/Critica
Mtr.15180.1.S1_at	Medtr7g037440.2	7.1.1	'OPP.oxidative PP.G6PD'	1.45792	0.0287818	2.00439	0.000301446	glucose-6-phosphate dehydrogenase
Mtr.43196.1.S1_at	Medtr7g063490.1	35.2	'not assigned.unknown'	1.1622	0.00114167	2.00252	0.0016868	hypothetical protein predicted by Glimmer/Critica
Mtr.30227.1.S1_at	Not assigned	35.2	'not assigned.unknown'	1.84553	0.0216236	2.00229	0.0103248	hypothetical protein predicted by Glimmer/Critica
Mtr.4083.1.S1_s_at	Medtr7g092540.1	27.3.6	'RNA.regulation of transcription.bHLH,Basic Helix-Loop-Helix family'	1.06659	0.273469	2.00173	0.01876	Transcription factor bHLH130 AltName: Full=Transcription factor EN 69; AltName: Full=bHLH transcription factor bHLH130; AltName: Full=Basic helix-loop-helix protein 130; Short=bHLH 130; Short=AtbHLH130;
Mtr.6979.1.S1_s_at	Medtr2g065470.3	4.9	'glycolysis.glyceraldehyde 3-phosphate dehydrogenase'	1.31239	0.000423916	2.00139	7.55251e-05	glyceraldehyde 3-phosphate dehydrogenase, cytosolic, putative / NAD-dependent glyceraldehyde-3-phosphate dehydrogenase, putative
Mtr.39679.1.S1_at	Medtr4g126020.2	30.3	'signalling.calcium'	1.01777	0.0157223	1.99923	0.00318492	calmodulin-binding family protein
Mtr.31454.1.S1_s_at	Medtr2g028450.1	35.2	'not assigned.unknown'	1.60961	0.00239669	1.9978	0.000445139	expressed protein
Mtr.1800.1.S1_at	Medtr2g048860.1	35.2	'not assigned.unknown'	2.22042	0.00228178	1.9974	0.00828431	hypothetical protein predicted by Glimmer/Critica
Mtr.25966.1.S1_at	Medtr7g072250.1	35.2	'not assigned.unknown'	1.17414	0.0217079	1.99543	0.0122695	hypothetical protein predicted by Glimmer/Critica
Mtr.41053.1.S1_at	Medtr3g100470.1	27.3.67	'RNA.regulation of transcription.putative transcription regulator'	0.636265	0.0161502	1.99024	0.00538668	Putative DNA-binding protein ESCAROLA
Mtr.8929.1.S1_x_at	Medtr4g065060.1	35.2	'not assigned.unknown'	1.7407	0.000663034	1.99	0.0160896	hypothetical protein predicted by Glimmer/Critica
Mtr.38253.1.S1_at	Medtr1g092690.1	26.28	'misc.GDSL-motif lipase'	1.5766	0.0372119	1.9892	0.00351992	Anter-specific proline-rich protein APG Flags: Precursor;
Mtr.410.1.S1_s_at	Medtr5g020760.1	16.8.5	'secondary metabolism.flavonoids.isoflavonols'	1.90831	0.00242176	1.98862	0.00120014	isoflavone reductase, putative
Mtr.11786.1.S1_at	Medtr3g106430.1	35.2	'not assigned.unknown'	1.36494	0.106099	1.986	0.012211	nodulin - like protein
Mtr.18322.1.S1_s_at	Medtr5g070680.1	9.4	'mitochondrial electron transport / ATP synthesis.alternative oxidase'	1.40867	0.000680732	1.98544	0.00184266	alternative oxidase 2, mitochondrial (AOX2)
Mtr.12685.1.S1_at	Medtr3g462390.2	29.4.1.57	'protein.postranslational modification.kinase.receptor like cytoplasmatic kinase VII'	1.21852	0.0181455	1.98522	0.000258606	Putative receptor protein kinase CRINKLY4 EC=2.7.11.1; Flags: Precursor;
Mtr.2692.1.S1_at	Medtr4g064150.1	17.6.2	'hormone metabolism.gibberelin.signal transduction'	1.2121	0.0191989	1.98479	0.000554456	Scarecrow-like protein 14 Short=AtSCL14; AltName: Full=GRAS family protein 2; Short=AtGRAS-2;
Mtr.6811.1.S1_s_at	Medtr8g087425.1	26.9	'misc.glutathione S transferases'	1.51552	0.00787048	1.98416	0.000260116	glutathione S-transferase, putative
Mtr.41538.1.S1_at	Medtr7g093790.1	20.1.7	'stress.biotic.PR-proteins'	1.58281	0.00191409	1.98152	0.000775932	Disease resistance response protein 206
Mtr.19981.1.S1_at	Medtr4g083110.1	35.2	'not assigned.unknown'	1.37611	0.0523694	1.98061	0.012959	hypothetical protein predicted by Glimmer/Critica
Mtr.9442.1.S1_at	Medtr4g107360.1	26.2	'misc.UDP glucosyl and glucoronyl transferases'	1.17203	0.00458677	1.97641	0.000400651	Probable beta-1,3-galactosyltransferase 17 EC=2.4.1.-;
Mtr.47087.1.S1_at	Medtr3g009030.1	35.2	'not assigned.unknown'	0.794634	0.0412949	1.97515	0.000375577	Has a broad specificity for beta-1,3-linkages as well as beta-1,6-linkages, and also for other beta-glucosidic linked substrates, such as cellobiose.
Mtr.48826.1.S1_s_at	Medtr1g072490.2	35.1	'not assigned.no ontology'	1.40691	0.000631531	1.97497	0.00138163	Uncharacterized isomerase BH0283 EC=5.1.-.-;
Mtr.11550.1.S1_at	Medtr8g464780.1	11.3.5	'lipid metabolism.Phospholipid synthesis.diacylglycerol kinase'	1.0166	0.0484274	1.97404	0.0100937	Diacylglycerol kinase zeta Short=DAG kinase zeta; EC=2.7.1.107; AltName: Full=Diglyceride kinase zeta; Short=DGK-zeta; AltName: Full=DGK-IV; AltName: Full=104 kDa diacylglycerol kinase;
Mtr.13422.1.S1_at	Medtr6g018690.1	35.2	'not assigned.unknown'	1.35829	0.0182034	1.97299	0.0023918	expressed protein
Mtr.29058.1.S1_at	Medtr3g115180.1	35.2	'not assigned.unknown'	1.5035	0.00391489	1.97264	0.00591789	expressed protein
Mtr.10592.1.S1_at	Medtr8g071130.1	16.8.5	'secondary metabolism.flavonoids.isoflavonols'	1.29713	0.0206487	1.97218	0.00018994	isoflavone reductase, putative
Mtr.38343.1.S1_s_at	Medtr3g064460.1	35.2	'not assigned.unknown'	1.32823	0.0313183	1.97011	0.00907374	hypothetical protein predicted by Glimmer/Critica
Mtr.8789.1.S1_s_at	Medtr6g007170.1	25.	'C1-metabolism'	1.1561	0.0112085	1.96834	0.000546984	putative NAD-dependent formate dehydrogenase
Mtr.43046.1.S1_at	Medtr3g016350.1	35.2	'not assigned.unknown'	1.73816	0.00581054	1.96614	0.0253589	hypothetical protein predicted by Glimmer/Critica
Mtr.42343.1.S1_at	Medtr7g096340.1	26.10	'misc.cytochrome P450'	1.18469	0.109161	1.96606	0.0166813	cytochrome P450, putative
Mtr.38171.1.S1_at	Not assigned	26.7	'misc.oxidases - copper, flavone etc.'	1.15556	0.0165264	1.96414	0.00106258	monooxygenase family protein
Mtr.38185.1.S1_at	Medtr1g032010.1	35.1	'not assigned.no ontology'	0.779889	0.0116054	1.96368	1.06853e-05	expressed protein
Mtr.44130.1.S1_s_at	Medtr4g055610.1	34.3	'transport.amino acids'	1.50297	0.00846118	1.96308	0.00550937	lysine and histidine specific transporter, putative
Mtr.16615.1.S1_at	Medtr4g055310.1	13.1.6.3.1	'amino acid metabolism.synthesis.aromatic aa.phenylalanine.arogenate dehydratase / prephenate dehydratase'	1.54417	0.00108742	1.9585	0.000518306	P-protein Includes: RecName: Full=Chorismate mutase; Short=CM; EC=5.4.99.5; Includes: RecName: Full=Prephenate dehydratase; Short=PDT; EC=4.2.1.51;
Mtr.37370.1.S1_at	Medtr8g094580.1	33.99	'development.unspecified'	1.15595	0.00574933	1.95552	0.00244398	NAC domain-containing protein 2 AltName: Full=ANAC002;
Mtr.43415.1.S1_s_at	Medtr7g113130.1	20.1.1	'stress.biotic.respiratory burst'	0.891139	0.0405131	1.95479	0.00434402	Respiratory burst oxidase homolog protein B EC=1.6.3.-; EC=1.11.1.-; AltName: Full=NADPH oxidase RBOHB; AltName: Full=StRBOHB;
Mtr.11520.1.S1_s_at	Medtr3g105730.4	29.4	'protein.postranslational modification'	1.65614	0.00203883	1.95461	0.0135485	Integrin-linked kinase-associated serine/threonine phosphatase 2C Short=ILKAP; EC=3.1.3.16;
Mtr.45666.1.S1_at	Medtr2g099950.1	2.2.1.3.2	'major CHO metabolism.degradation.sucrose.invertases.cell wall'	0.982658	0.158799	1.95459	0.000931931	beta-fructosidase, putative / beta-fructofuranosidase, putative
Mtr.12423.1.S1_at	Medtr5g017470.1	27.3.23	'RNA.regulation of transcription.HSF,Heat-shock transcription factor family'	1.09627	0.0357123	1.95179	0.00316549	Heat shock factor protein HSF24 AltName: Full=Heat shock transcription factor 24; Short=HSTF 24; AltName: Full=Heat stress transcription factor;
Mtr.24476.1.S1_at	Medtr8g023060.1	35.2	'not assigned.unknown'	1.20936	0.0269341	1.95162	0.00161145	expressed protein
Mtr.37202.1.S1_at	Medtr7g117310.1	34.22	'transport.cyclic nucleotide or calcium regulated channels'	1.3481	0.0582189	1.95025	0.000661311	Probable cyclic nucleotide-gated ion channel 3 Short=AtCNGC3; AltName: Full=Cyclic nucleotide- and calmodulin-regulated ion channel 3;
Mtr.29535.1.S1_x_at	Not assigned	35.2	'not assigned.unknown'	1.3842	0.00123628	1.94489	0.000777484	hypothetical protein predicted by Glimmer/Critica
Mtr.42683.1.S1_at	Medtr8g086050.2	11.1.8	'lipid metabolism.FA synthesis and FA elongation.acyl coa ligase'	1.08835	0.034764	1.94227	0.000258045	AMP-binding enzyme
Mtr.49418.1.S1_s_at	Medtr7g082700.1	35.2	'not assigned.unknown'	1.17648	0.0138888	1.93984	0.00396968	hypothetical protein predicted by Glimmer/Critica
Mtr.4233.1.S1_at	Not assigned	35.2	'not assigned.unknown'	1.77967	0.008647	1.93926	0.00074121	hypothetical protein predicted by Glimmer/Critica
Mtr.43440.1.S1_at	Medtr8g016480.1	20.1.7	'stress.biotic.PR-proteins'	1.31161	0.00913558	1.93901	0.000464194	TMV resistance protein N
Mtr.32735.1.S1_at	Medtr1g110290.1	35.2	'not assigned.unknown'	1.73253	0.024572	1.93877	0.00064165	expressed protein
Mtr.28298.1.S1_at	Not assigned	35.2	'not assigned.unknown'	1.00064	0.00221923	1.93846	0.0232287	hypothetical protein predicted by Glimmer/Critica
Mtr.9429.1.S1_at	Medtr8g036235.1	27.3.6	'RNA.regulation of transcription.bHLH,Basic Helix-Loop-Helix family'	0.610847	0.0115576	1.9378	0.0335742	Transcription factor bHLH130 AltName: Full=Transcription factor EN 69; AltName: Full=bHLH transcription factor bHLH130; AltName: Full=Basic helix-loop-helix protein 130; Short=bHLH 130; Short=AtbHLH130;
Mtr.15331.1.S1_s_at	Medtr1g098700.1	35.2	'not assigned.unknown'	1.11936	0.00170231	1.93576	0.00190556	expressed protein
Mtr.40377.1.S1_at	Medtr5g088770.1	29.5.3	'protein.degradation.cysteine protease'	1.11012	0.000446556	1.93522	0.00165599	Cysteine proteinase inhibitor AltName: Full=Cystatin;
Mtr.28513.1.S1_at	Medtr7g075910.1	11.9.3.1	'lipid metabolism.lipid degradation.lysophospholipases.phospholipase D'	1.08246	0.115551	1.93413	0.0388328	phospholipase D gamma 1 / PLD gamma 1 (PLDGAMMA1)
Mtr.22669.1.S1_at	Not assigned	35.2	'not assigned.unknown'	0.90461	0.0948857	1.93399	0.0157638	hypothetical protein predicted by Glimmer/Critica
Mtr.29535.1.S1_at	Not assigned	35.2	'not assigned.unknown'	1.27266	0.00460877	1.93384	0.000428885	hypothetical protein predicted by Glimmer/Critica
Mtr.15428.1.S1_at	Medtr7g090450.1	30.3	'signalling.calcium'	1.33865	0.011344	1.93091	0.00296357	Probable calcium-binding protein CML36 AltName: Full=Calmodulin-like protein 36;
Mtr.8948.1.S1_at	Medtr6g008500.1	26.10	'misc.cytochrome P450'	1.1356	0.0208528	1.93028	0.00692486	cytochrome P450 family protein
Mtr.39424.1.S1_at	Medtr1g089570.1	29.4.1.57	'protein.postranslational modification.kinase.receptor like cytoplasmatic kinase VII'	1.15053	0.0200229	1.92735	0.0143969	Serine/threonine-protein kinase PBS1 EC=2.7.11.1; AltName: Full=AvrPphB susceptible protein 1;
Mtr.32838.1.S1_at	Medtr0280s0040.1	29.4	'protein.postranslational modification'	1.80864	0.00516379	1.923	0.000386333	hypothetical protein predicted by Glimmer/Critica
Mtr.15787.1.S1_at	Medtr5g019050.1	29.4.1.57	'protein.postranslational modification.kinase.receptor like cytoplasmatic kinase VII'	0.498613	0.0722154	1.92168	0.00018562	Cysteine-rich receptor-like protein kinase 27 Short=Cysteine-rich RLK27; EC=2.7.11.-; Flags: Precursor;
Mtr.33217.1.S1_at	Medtr7g106010.1	35.1	'not assigned.no ontology'	0.698733	0.0450514	1.92089	0.0191072	Putative syntaxin-24 Short=AtSYP24;
Mtr.32307.1.S1_s_at	Medtr7g113130.1	20.1.1	'stress.biotic.respiratory burst'	1.46536	0.0904194	1.91728	0.0003774	Respiratory burst oxidase homolog protein B EC=1.6.3.-; EC=1.11.1.-; AltName: Full=NADPH oxidase RBOHB; AltName: Full=StRBOHB;
Mtr.10636.1.S1_at	Medtr1g076150.2	27.3.25	'RNA.regulation of transcription.MYB domain transcription factor family'	0.770512	0.117852	1.91621	0.0033475	Myb-related protein Myb4 AltName: Full=OsMyb4; AltName: Full=Transcription factor RLTR1;
Mtr.47077.1.S1_at	Medtr3g009130.1	35.2	'not assigned.unknown'	0.983251	0.013267	1.91485	0.000701671	hypothetical protein predicted by Glimmer/Critica
Mtr.44256.1.S1_at	Medtr1g007360.1	33.99	'development.unspecified'	1.10184	0.00676015	1.91218	5.67933e-05	Early nodulin-93 Short=N-93;
Mtr.27726.1.S1_at	Medtr2g023010.1	35.2	'not assigned.unknown'	1.46573	0.000583956	1.91099	0.0511435	hypothetical protein predicted by Glimmer/Critica
Mtr.12648.1.S1_at	Medtr4g133110.1	35.2	'not assigned.unknown'	-0.0394628	0.968515	1.91034	0.00446699	hypothetical protein predicted by Glimmer/Critica
Mtr.17621.1.S1_x_at	Medtr7g016800.1	16.8.2	'secondary metabolism.flavonoids.chalcones'	1.6659	0.00476103	1.91016	0.00138522	chalcone and stilbene synthase family protein
Mtr.38093.1.S1_at	Medtr5g035610.1	35.2	'not assigned.unknown'	1.95972	0.000271113	1.90895	0.00134549	hypothetical protein predicted by Glimmer/Critica
Mtr.37841.1.S1_at	Medtr2g088980.1	30.2.99	'signalling.receptor kinases.misc'	1.08732	0.00399833	1.90739	0.0120771	Cysteine-rich repeat secretory protein 38 Flags: Precursor;
Mtr.43944.1.S1_at	Medtr5g062190.1	35.2	'not assigned.unknown'	1.04127	0.139553	1.90708	0.00594913	glucan 1,3-beta-glucosidase
Mtr.9397.1.S1_at	Medtr4g066460.1	27.3.6	'RNA.regulation of transcription.bHLH,Basic Helix-Loop-Helix family'	0.11646	0.530581	1.90692	0.0297647	Transcription factor bHLH18 AltName: Full=Transcription factor EN 28; AltName: Full=bHLH transcription factor bHLH018; AltName: Full=Basic helix-loop-helix protein 18; Short=bHLH 18; Short=AtbHLH18;
Mtr.28804.1.S1_at	Medtr4g132430.2	27.3.32	'RNA.regulation of transcription.WRKY domain transcription factor family'	1.76621	0.000577238	1.90435	0.000243977	WRKY transcription factor 6 AltName: Full=WRKY DNA-binding protein 6; Short=AtWRKY6;
Mtr.40252.1.S1_at	Not assigned	35.2	'not assigned.unknown'	1.1645	0.0517648	1.9036	0.00536605	hypothetical protein predicted by Glimmer/Critica
Mtr.38034.1.S1_at	Medtr8g009110.1	17.5.1	'hormone metabolism.ethylene.synthesis-degradation'	0.314202	0.32674	1.90347	0.00739961	1-aminocyclopropane-1-carboxylate oxidase homolog 4
Mtr.13053.1.S1_at	Medtr7g034345.1	19.30	'tetrapyrrole synthesis.urogen III methylase'	1.09357	0.00607947	1.90238	0.000188047	uroporphyrin-III C-methyltransferase
Mtr.18602.1.S1_at	Medtr3g098580.1	27.3.3	'RNA.regulation of transcription.AP2/EREBP, APETALA2/Ethylene-responsive element binding protein family'	0.147562	0.374973	1.90139	0.0192002	Ethylene-responsive transcription factor ERF114
Mtr.5963.1.S1_s_at	Medtr5g020980.1	35.2	'not assigned.unknown'	0.520768	0.251765	1.89969	0.000147963	AAA-type ATPase family
Mtr.13317.1.S1_at	Medtr3g060280.2	10.2.1	'cell wall.cellulose synthesis.cellulose synthase'	1.413	0.000326551	1.89963	0.000191218	Cellulose synthase-like protein E1 Short=AtCslE1; EC=2.4.1.-;
Mtr.20803.1.S1_at	Not assigned	35.2	'not assigned.unknown'	0.999909	0.00731273	1.89715	0.000455411	hypothetical protein predicted by Glimmer/Critica
Mtr.38234.1.S1_at	Medtr8g076680.1	26.1	'misc.misc2'	1.38447	3.81422e-05	1.89652	0.000524195	AB hydrolase superfamily protein yfhM EC=3.-.-.-;
Mtr.28846.1.S1_at	Medtr7g035095.2	35.2	'not assigned.unknown'	0.850176	0.0109633	1.89599	0.000329635	expressed protein
Mtr.11933.1.S1_at	Medtr6g074650.1	35.2	'not assigned.unknown'	0.00747311	0.130166	1.89535	0.0019811	hypothetical protein predicted by Glimmer/Critica
Mtr.38610.1.S1_at	Medtr2g008960.1	35.2	'not assigned.unknown'	1.09298	0.000709961	1.8912	0.000411603	expressed protein
Mtr.6121.1.S1_at	Medtr7g015220.1	26.8	'misc.nitrilases, *nitrile lyases, berberine bridge enzymes, reticuline oxidases, troponine reductases'	1.3384	0.00290839	1.89073	0.000746797	Putative esterase At1g33990 EC=3.1.-.-;
Mtr.17441.1.S1_at	Medtr2g099465.1	20.1	'stress.biotic'	1.17	0.0112237	1.89065	0.00438454	chitinase, putative
Mtr.28419.1.S1_at	Medtr3g031470.1	29.4.1.57	'protein.postranslational modification.kinase.receptor like cytoplasmatic kinase VII'	1.17015	0.0229614	1.88943	0.000857483	Putative receptor protein kinase ZmPK1 EC=2.7.11.1; Flags: Precursor;
Mtr.40830.1.S1_at	Medtr6g004200.1	13.1.4.1	'amino acid metabolism.synthesis.branched chain group.common'	1.36297	0.00752607	1.8894	6.58917e-05	probable oxalyl-CoA decarboxylase OxcA
Mtr.39499.1.S1_at	Medtr5g094250.2	35.1	'not assigned.no ontology'	1.28143	0.00019894	1.88939	0.0458088	Pirin-like protein
Mtr.42348.1.S1_at	Medtr4g083590.1	35.2	'not assigned.unknown'	0.95406	0.0470885	1.88707	2.37968e-05	expressed protein
Mtr.12749.1.S1_at	Medtr4g118480.1	35.2	'not assigned.unknown'	1.45533	0.000461848	1.887	0.00444138	expressed protein
Mtr.43127.1.S1_at	Medtr4g117450.2	26.1	'misc.misc2'	1.8313	0.000698881	1.88622	0.000341622	Endo-1,31,4-beta-D-glucanase; EC=3.2.1.-; Flags: Precursor;
Mtr.42150.1.S1_at	Medtr3g054220.1	29.6	'protein.folding'	1.00751	0.00223457	1.88558	0.000247958	Protein grpE AltName: Full=HSP-70 cofactor;
Mtr.38079.1.S1_at	Medtr1g059890.1	35.2	'not assigned.unknown'	1.16645	0.00731572	1.88553	0.00401091	expressed protein
Mtr.11421.1.S1_at	Medtr2g097520.1	35.1	'not assigned.no ontology'	1.20954	0.0115008	1.88424	0.00226235	Uncharacterized protein C24B11.05
Mtr.2534.1.S1_at	Medtr5g031390.1	16.2.1.10	'secondary metabolism.phenylpropanoids.lignin biosynthesis.CAD'	0.325148	0.00297793	1.88414	3.44784e-05	mannitol dehydrogenase, putative
Mtr.13527.1.S1_at	Not assigned	35.2	'not assigned.unknown'	1.09269	0.0532264	1.88384	0.031759	hypothetical protein predicted by Glimmer/Critica
Mtr.50392.1.S1_at	Medtr4g079460.1	35.2	'not assigned.unknown'	1.30653	0.0305444	1.88286	0.00352881	hypothetical protein
Mtr.52218.1.S1_at	Medtr3g087480.1	35.1.5	'not assigned.no ontology.pentatricopeptide (PPR) repeat-containing protein'	0.959802	0.161935	1.88257	0.00874865	DnaJ homolog subfamily C member 7 AltName: Full=Tetratricopeptide repeat protein 2; AltName: Full=TPR repeat protein 2;
Mtr.13060.1.S1_at	Medtr5g013260.1	26.7	'misc.oxidases - copper, flavone etc.'	1.4708	0.0151841	1.88076	0.000774575	monooxygenase family protein
Mtr.18680.1.S1_at	Medtr4g093080.1	29.4	'protein.postranslational modification'	1.14992	0.0578145	1.88067	0.000986367	Cysteine-rich receptor-like protein kinase 37 Short=Cysteine-rich RLK37; EC=2.7.11.-; Flags: Precursor;
Mtr.27561.1.S1_s_at	Medtr4g117450.2	26.1	'misc.misc2'	1.87217	0.000462708	1.88001	0.00883311	Endo-1,31,4-beta-D-glucanase; EC=3.2.1.-; Flags: Precursor;
Mtr.41544.1.S1_at	Medtr8g099515.1	29.5.11.4.2	'protein.degradation.ubiquitin.E3.RING'	1.50327	0.0199099	1.87972	0.0179519	RING-H2 finger protein ATL1E
Mtr.6154.1.S1_s_at	Medtr7g079350.1	35.2	'not assigned.unknown'	0.382206	0.175301	1.87927	0.00457191	Wall-associated receptor kinase-like 2 EC=2.7.11.-; Flags: Precursor;
Mtr.43179.1.S1_at	Medtr3g049400.1	34.8	'transport.metabolite transporters at the envelope membrane'	1.04	0.00145704	1.87914	0.00050225	Glucose-6-phosphate/phosphate translocator 1, chloroplastic Flags: Precursor;
Mtr.13360.1.S1_at	Not assigned	35.2	'not assigned.unknown'	0.926549	0.0141451	1.87769	0.00110752	hypothetical protein predicted by Glimmer/Critica
Mtr.12569.1.S1_at	Medtr1g077890.1	13.2.3.4.1	'amino acid metabolism.degradation.aspartate family.methionine.methionine gamma-lyase'	0.449725	0.0264229	1.87574	0.0158607	Cys/Met metabolism lyase (PLP-dependent)
Mtr.49085.1.S1_at	Medtr5g006470.1	26.24	'misc.GCN5-related N-acetyltransferase'	0.995732	0.0456747	1.87446	0.0161608	Uncharacterized N-acetyltransferase p20 EC=2.3.1.-;
Mtr.8439.1.S1_s_at	Medtr5g024020.1	17.7.1.2	'hormone metabolism.jasmonate.synthesis-degradation.lipoxygenase'	0.636448	0.145276	1.87395	0.0472595	lipoxygenase, putative
Mtr.32642.1.S1_at	Medtr3g436390.1	16.8.3	'secondary metabolism.flavonoids.dihydroflavonols'	0.540983	0.0169089	1.87369	0.0495323	Flavonoid 3',5'-hydroxylase 1 Short=F3'5'H; EC=1.14.13.88; AltName: Full=Cytochrome P450 75A1; AltName: Full=CYPLXXVA1;
Mtr.12.1.S1_at	Medtr5g074400.1	27.3.32	'RNA.regulation of transcription.WRKY domain transcription factor family'	1.27431	0.00214622	1.87162	0.000944404	Probable WRKY transcription factor 33 AltName: Full=WRKY DNA-binding protein 33;
Mtr.9202.1.S1_at	Medtr4g021570.1	35.1.3	'not assigned.no ontology.armadillo/beta-catenin repeat family protein'	0.943313	0.0196318	1.87149	0.0223541	Hsp70 nucleotide exchange factor fes1
Mtr.32738.1.S1_s_at	Medtr8g102150.1	3.4.4	'minor CHO metabolism.myo-inositol.myo inositol oxygenases'	0.684075	0.0564258	1.87144	0.00681424	Inositol oxygenase 5 EC=1.13.99.1; AltName: Full=Myo-inositol oxygenase 5; Short=MI oxygenase 5; Short=AtMIOX5;
Mtr.41478.1.S1_at	Medtr2g035170.1	27.1.19	'RNA.processing.ribonucleases'	1.11809	0.0178841	1.87062	2.47614e-05	Class-10 pathogenesis-related protein 1 AltName: Full=MSPR10-1;
Mtr.36310.1.S1_s_at	Medtr8g020800.1	35.2	'not assigned.unknown'	1.38219	0.000892535	1.8695	0.000257129	expressed protein
Mtr.40703.1.S1_at	Medtr7g065890.1	35.2	'not assigned.unknown'	1.42118	0.0214019	1.86835	0.000113315	expressed protein
Mtr.22364.1.S1_at	Medtr3g026780.1	19.30	'tetrapyrrole synthesis.urogen III methylase'	0.673382	0.0861288	1.86794	0.0116669	uroporphyrin-III C-methyltransferase / precorrin-2 oxidase / ferrochelatase
Mtr.16859.1.S1_at	Medtr2g081580.1	30.3	'signalling.calcium'	1.41004	0.0124247	1.866	0.00337343	calcium-binding protein, putative
Mtr.46177.1.S1_at	Medtr2g037600.1	35.2	'not assigned.unknown'	1.54045	0.00663874	1.8656	0.00303887	expressed protein
Mtr.19134.1.S1_at	Medtr8g102150.1	3.4.4	'minor CHO metabolism.myo-inositol.myo inositol oxygenases'	0.586597	0.0742081	1.86242	0.00124441	expressed protein
Mtr.331.1.S1_at	Medtr3g118390.1	20.1	'stress.biotic'	1.48742	0.00493425	1.86237	0.00241863	chitinase, putative
Mtr.37460.1.S1_at	Medtr8g023140.1	13.1.1.3.1	'amino acid metabolism.synthesis.central amino acid metabolism.alanine.alanine aminotransferase'	1.13256	0.00423737	1.86226	0.0079746	alanine transaminase
Mtr.49161.1.S1_x_at	Medtr6g074470.1	20.1.7	'stress.biotic.PR-proteins'	0.767135	0.214814	1.86188	7.31615e-05	TMV resistance protein N
Mtr.8638.1.S1_at	Medtr7g113130.1	20.1.1	'stress.biotic.respiratory burst'	1.25081	0.0466993	1.86019	0.002638	Respiratory burst oxidase homolog protein B EC=1.6.3.-; EC=1.11.1.-; AltName: Full=NADPH oxidase RBOHB; AltName: Full=StRBOHB;
Mtr.29312.1.S1_at	Medtr4g030200.1	29.2.3	'protein.synthesis.initiation'	0.837033	0.0373078	1.86014	0.000921043	Ligatin
Mtr.40302.1.S1_at	Medtr4g011790.2	11.1.8	'lipid metabolism.FA synthesis and FA elongation.acyl coa ligase'	1.25798	0.0210104	1.85993	0.0004055	Acyl-CoA synthetase family member 3, mitochondrial EC=6.2.1.-; Flags: Precursor;
Mtr.4610.1.S1_at	Medtr6g004110.1	29.5.5	'protein.degradation.serine protease'	1.16319	0.00702448	1.85981	8.16764e-05	Protease Do-like 10, mitochondrial EC=3.4.21.-; Flags: Precursor;
Mtr.1698.1.S1_s_at	Medtr4g132430.2	35.2	'not assigned.unknown'	1.77665	0.00013656	1.85926	0.000409928	Probable WRKY transcription factor 31 AltName: Full=WRKY DNA-binding protein 31;
Mtr.37153.1.S1_at	Medtr2g100450.3	30.2.99	'signalling.receptor kinases.misc'	1.5712	0.0843708	1.85884	0.038724	Senescence-induced receptor-like serine/threonine-protein kinase AltName: Full=FLG22-induced receptor-like kinase 1; Flags: Precursor;
Mtr.44143.1.S1_at	Medtr6g471160.2	35.2	'not assigned.unknown'	1.40924	0.059768	1.85865	0.00729044	expressed protein
Mtr.48325.1.S1_at	Medtr1g023530.1	35.1	'not assigned.no ontology'	0.416148	0.0263764	1.8583	0.00196805	F-box/LRR-repeat protein 13 AltName: Full=F-box and leucine-rich repeat protein 13;
Mtr.4899.1.S1_at	Not assigned	35.2	'not assigned.unknown'	1.19181	0.0199488	1.85802	0.0122285	hypothetical protein predicted by Glimmer/Critica
Mtr.40035.1.S1_at	Medtr3g008820.1	26.18	'misc.invertase/pectin methylesterase inhibitor family protein'	1.03019	0.0240986	1.85583	0.000644883	21 kDa protein AltName: Full=1.2 protein; Flags: Precursor;
Mtr.10700.1.S1_at	Medtr8g027180.1	30.3	'signalling.calcium'	1.40582	0.0234	1.85539	0.00965992	calcium-binding protein, putative
Mtr.35231.1.S1_at	Medtr8g075510.1	20.1	'stress.biotic'	0.438278	0.24897	1.854	0.0259978	Thaumatin-like protein 1 Flags: Precursor;
Mtr.50457.1.S1_s_at	Medtr5g073480.1	27.3.99	'RNA.regulation of transcription.unclassified'	0.734902	0.00440139	1.85237	0.0124192	exocyst subunit EXO70 family protein
Mtr.39028.1.S1_at	Medtr5g081860.1	27.3.26	'RNA.regulation of transcription.MYB-related transcription factor family'	0.997514	0.00258931	1.85134	0.00266043	Myb-like protein J
Mtr.8857.1.S1_at	Medtr1g062880.1	8.3	'TCA / org. transformation.carbonic anhydrases'	1.1306	0.0661154	1.84881	9.77164e-05	Bifunctional monodehydroascorbate reductase and carbonic anhydrase nectarin-3 EC=1.6.5.4; EC=4.2.1.1; AltName: Full=Nectarin-III; Contains: RecName: Full=Nectarin-2; Flags: Precursor;
Mtr.7906.1.S1_at	Medtr1g025340.1	35.2	'not assigned.unknown'	1.32227	0.0322077	1.8483	0.0025897	expressed protein
Mtr.39512.1.S1_at	Medtr1g017260.1	20.2.1	'stress.abiotic.heat'	0.529289	0.305784	1.84761	0.00227048	DNAJ heat shock N-terminal domain-containing protein
Mtr.27738.1.S1_at	Not assigned	34.12	'transport.metal'	1.4829	0.0381914	1.84685	0.0146612	heavy-metal-associated domain-containing protein
Mtr.40588.1.S1_at	Medtr4g019780.1	26.9	'misc.glutathione S transferases'	1.20507	0.0307049	1.84401	0.000348978	glutathione S-transferase, putative
Mtr.20187.1.S1_x_at	Medtr5g007713.1	16.8.2	'secondary metabolism.flavonoids.chalcones'	1.44155	0.000548634	1.8435	0.0001074	chalcone and stilbene synthase family protein
Mtr.12615.1.S1_at	Medtr4g120760.1	27.1.19	'RNA.processing.ribonucleases'	1.35324	0.0308292	1.84316	0.00100169	Pathogenesis-related protein STH-2
Mtr.35937.1.S1_at	Medtr8g104990.1	35.2	'not assigned.unknown'	1.27418	0.000559542	1.84307	0.0001408	hypothetical protein predicted by Glimmer/Critica
Mtr.12703.1.S1_at	Medtr5g039390.1	29.5.11.4.3.2	'protein.degradation.ubiquitin.E3.SCF.FBOX'	0.921967	0.00464919	1.84262	0.000755439	F-box/Kelch-repeat protein At2g02870
Mtr.43837.1.S1_at	Medtr2g097630.6	35.2	'not assigned.unknown'	1.20496	0.114102	1.84123	0.0047119	rRNA-processing protein UTP23 homolog
Mtr.25985.1.S1_at	Medtr1g018760.1	13.2.3.1.1	'amino acid metabolism.degradation.aspartate family.asparagine.L-asparaginase'	1.31714	0.0162678	1.83954	0.000443044	asparaginase
Mtr.10391.1.S1_at	Not assigned	20.2.99	'stress.abiotic.unspecified'	1.30208	0.00122664	1.83931	8.64241e-05	Class-10 pathogenesis-related protein 1 AltName: Full=MSPR10-1;
Mtr.31505.1.S1_at	Medtr1g015770.1	35.2	'not assigned.unknown'	1.14044	0.0170127	1.83845	0.000124923	expressed protein
Mtr.13110.1.S1_at	Medtr7g109145.2	20.2.3	'stress.abiotic.drought/salt'	1.15822	0.00118299	1.83715	6.61324e-05	Protein DEHYDRATION-INDUCED 19 homolog 3 Short=AtDi19-3;
Mtr.44122.1.S1_at	Medtr8g005225.1	35.2	'not assigned.unknown'	0.799755	0.176623	1.83655	0.00770286	UPF0481 protein At3g47200
Mtr.6458.1.S1_at	Medtr5g061880.1	35.2	'not assigned.unknown'	0.94929	0.191694	1.83476	0.0367369	hypothetical protein predicted by Glimmer/Critica
Mtr.11888.1.S1_at	Medtr8g094600.1	5.10	'fermentation.aldehyde dehydrogenase'	1.15519	0.0231831	1.83437	0.0011081	aldehyde dehydrogenase, putative (ALDH)
Mtr.10443.1.S1_at	Medtr2g065470.3	4.9	'glycolysis.glyceraldehyde 3-phosphate dehydrogenase'	1.10624	0.000140343	1.83316	0.000135228	glyceraldehyde 3-phosphate dehydrogenase, cytosolic, putative / NAD-dependent glyceraldehyde-3-phosphate dehydrogenase, putative
Mtr.37495.1.S1_at	Medtr3g102980.1	27.3.11	'RNA.regulation of transcription.C2H2 zinc finger family'	1.35093	0.0329001	1.83242	0.00195546	Zinc finger protein 1 AltName: Full=WZF1;
Mtr.15742.1.S1_at	Medtr2g038010.1	35.2	'not assigned.unknown'	0.918671	0.0282428	1.83231	0.00219017	hypothetical protein predicted by Glimmer/Critica
Mtr.21943.1.S1_s_at	Medtr1g023730.1	26.10	'misc.cytochrome P450'	0.62256	0.413166	1.83227	0.00383488	cytochrome P450 family protein
Mtr.2306.1.S1_at	Medtr4g036090.2	3.2.2	'minor CHO metabolism.trehalose.TPP'	1.44735	0.00108826	1.83224	0.000193258	Uncharacterized glycosyl hydrolase Rv2006/MT2062 EC=3.2.1.-;
Mtr.25771.1.S1_at	Not assigned	35.2	'not assigned.unknown'	0.811216	0.011352	1.8316	0.00186563	hypothetical protein predicted by Glimmer/Critica
Mtr.11055.1.S1_at	Medtr5g055680.3	16.8.4	'secondary metabolism.flavonoids.flavonols'	0.399153	0.326382	1.82907	0.000174518	Protein SRG1 AltName: Full=Protein SENESCENCE-RELATED GENE 1; Short=AtSRG1;
Mtr.41048.1.S1_at	Medtr2g062730.1	33.99	'development.unspecified'	1.03951	0.0214099	1.82861	0.00593984	NAC domain-containing protein 76 AltName: Full=ONAC076;
Mtr.21310.1.S1_at	Medtr1g072450.1	35.1	'not assigned.no ontology'	1.19681	0.000154771	1.82832	0.00022563	Basic 7S globulin AltName: Full=SBg7S; Short=Bg; Contains: RecName: Full=Basic 7S globulin high kDa subunit; Contains: RecName: Full=Basic 7S globulin low kDa subunit; Flags: Precursor;
Mtr.13231.1.S1_s_at	Medtr5g020870.1	35.2	'not assigned.unknown'	1.49207	0.0266939	1.82822	0.00012023	expressed protein
Mtr.2000.1.S1_at	Not assigned	35.2	'not assigned.unknown'	0.463282	0.104975	1.82754	9.91006e-05	hypothetical protein predicted by Glimmer/Critica
Mtr.40333.1.S1_x_at	Medtr8g007035.1	26.19	'misc.plastocyanin-like'	1.0856	0.00599526	1.82614	0.00115576	Blue copper protein Flags: Precursor;
Mtr.15261.1.S1_s_at	Not assigned	26.16	'misc.myrosinases-lectin-jacalin'	0.926805	0.00311963	1.82612	0.000605301	Epidermis-specific secreted glycoprotein EP1 AltName: Full=52/54 kDa medium protein; Flags: Precursor;
Mtr.31580.1.S1_at	Not assigned	35.2	'not assigned.unknown'	1.31983	0.00369647	1.82588	0.000646517	hypothetical protein predicted by Glimmer/Critica
Mtr.45051.1.S1_at	Medtr2g012790.1	35.2	'not assigned.unknown'	1.33457	0.0065951	1.8241	0.0485626	hypothetical protein predicted by Glimmer/Critica
Mtr.37692.1.S1_at	Medtr7g068320.1	5.3	'fermentation.ADH'	1.13828	0.0532864	1.8241	0.000933615	alcohol dehydrogenase, putative
Mtr.40696.1.S1_at	Medtr3g101320.1	35.2	'not assigned.unknown'	1.11315	0.0627753	1.8211	0.000499126	expressed protein
Mtr.40763.1.S1_at	Medtr3g060280.2	10.2.1	'cell wall.cellulose synthesis.cellulose synthase'	1.48982	0.000608828	1.81996	0.000307543	Cellulose synthase-like protein E1 Short=AtCslE1; EC=2.4.1.-;
Mtr.31364.1.S1_at	Medtr1g107480.1	13.1.5.1.1	'amino acid metabolism.synthesis.serine-glycine-cysteine group.serine.phosphoglycerate dehydrogenase'	0.613434	0.114389	1.81989	0.00109341	D-3-phosphoglycerate dehydrogenase, chloroplastic Short=3-PGDH; EC=1.1.1.95; Flags: Precursor;
Mtr.51296.1.S1_at	Medtr3g102120.1	35.2	'not assigned.unknown'	1.23955	0.064807	1.81971	0.000789986	hypothetical protein
Mtr.12556.1.S1_at	Medtr3g035130.2	16.2.1.3	'secondary metabolism.phenylpropanoids.lignin biosynthesis.4CL'	1.16488	0.00390866	1.81747	0.000314468	Probable AMP-binding protein
Mtr.40178.1.S1_at	Medtr3g070230.1	35.2	'not assigned.unknown'	0.896837	2.22599e-05	1.81715	0.00266529	expressed protein
Mtr.40279.1.S1_at	Not assigned	26.9	'misc.glutathione S transferases'	0.906042	0.00333973	1.8166	0.000513303	putative glutathione S-transferase GST 24
Mtr.37779.1.S1_at	Medtr6g007170.1	24.	'C1-metabolism'	1.07261	0.0054483	1.8132	0.000186702	formate dehydrogenase
Mtr.12944.1.S1_at	Medtr2g075590.1	35.2	'not assigned.unknown'	1.25097	0.0257532	1.81237	0.00146666	hypothetical protein predicted by Glimmer/Critica
Mtr.37412.1.S1_at	Medtr3g093980.2	16.8.2	'secondary metabolism.flavonoids.chalcones'	1.29925	0.00103256	1.81131	0.000888292	Chalcone--flavonone isomerase Short=Chalcone isomerase; EC=5.5.1.6;
Mtr.18898.1.S1_at	Medtr2g049300.1	35.1	'not assigned.no ontology'	0.994077	0.00323488	1.81033	0.00152464	p21-activated protein kinase-interacting protein 1-like AltName: Full=PAK1-interacting protein 1-like;
Mtr.12097.1.S1_at	Medtr4g094548.1	35.2	'not assigned.unknown'	0.684025	0.0823847	1.81026	0.00128325	expressed protein
Mtr.23590.1.S1_at	Medtr1g100810.1	27.3.11	'RNA.regulation of transcription.C2H2 zinc finger family'	0.885624	0.0981563	1.81014	0.00781875	zinc finger (C2H2 type) family protein
Mtr.32820.1.S1_s_at	Medtr5g062190.1	35.2	'not assigned.unknown'	1.27165	0.0928809	1.8097	0.00592695	hypothetical protein predicted by Glimmer/Critica
Mtr.43876.1.S1_at	Medtr3g027890.1	29.3.4.99	'protein.targeting.secretory pathway.unspecified'	1.07336	5.97133e-05	1.80878	4.62779e-05	microsomal signal peptidase
Mtr.2502.1.S1_s_at	Medtr4g099060.1	35.2	'not assigned.unknown'	0.893133	0.00673058	1.80863	0.0160113	hypothetical protein predicted by Glimmer/Critica
Mtr.12832.1.S1_at	Medtr5g083910.2	30.2.17	'signalling.receptor kinases.DUF 26'	1.24586	0.129285	1.80857	0.000381934	Cysteine-rich receptor-like protein kinase 11 Short=Cysteine-rich RLK11; EC=2.7.11.-; AltName: Full=Receptor-like protein kinase 3; Flags: Precursor;
Mtr.5707.1.S1_at	Medtr5g080000.1	20.1.7	'stress.biotic.PR-proteins'	0.708597	0.0799447	1.80824	0.0015467	Systemin receptor SR160 EC=2.7.11.1; AltName: Full=Brassinosteroid LRR receptor kinase; Flags: Precursor;
Mtr.10733.1.S1_at	Medtr3g110030.1	29.6	'protein.folding'	1.02355	0.00349744	1.80786	0.000225459	10 kDa chaperonin AltName: Full=Protein CPN10; AltName: Full=Protein groES;
Mtr.25320.1.S1_at	Medtr3g008470.1	34.99	'transport.misc'	1.27838	0.00715384	1.8045	0.0063909	integral membrane transporter family protein
Mtr.37413.1.S1_s_at	Not assigned	16.8.2	'secondary metabolism.flavonoids.chalcones'	0.677193	0.224244	1.804	0.0305536	chalcone-flavanone isomerase family
Mtr.21311.1.S1_at	Medtr1g072500.1	35.1	'not assigned.no ontology'	1.1545	0.00204375	1.80365	0.000600434	Uncharacterized isomerase BH0283 EC=5.1.-.-;
Mtr.8876.1.S1_at	Medtr1g100395.1	26.22	'misc.short chain dehydrogenase/reductase (SDR)'	1.62172	0.0166436	1.80264	0.00241857	WW domain-containing oxidoreductase EC=1.1.1.-;
Mtr.16195.1.S1_at	Medtr8g092580.1	35.2	'not assigned.unknown'	1.26665	0.0685643	1.80239	0.00010336	hypothetical protein predicted by Glimmer/Critica
Mtr.9783.1.S1_at	Medtr1g013130.1	27.3.11	'RNA.regulation of transcription.C2H2 zinc finger family'	0.678923	0.0313828	1.79886	0.011871	Zinc finger protein 3
Mtr.28498.1.S1_at	Medtr4g099060.1	35.2	'not assigned.unknown'	0.968653	0.00748324	1.79874	0.00342875	expressed protein
Mtr.43585.1.S1_at	Medtr8g068265.1	16.1.1.1	'secondary metabolism.isoprenoids.non-mevalonate pathway.DXS'	1.84803	0.000633161	1.79547	0.00861306	1-deoxy-D-xylulose 5-phosphate synthase, putative / 1-deoxyxylulose-5-phosphate synthase, putative / DXP-synthase, putative
Mtr.8531.1.S1_at	Medtr1g115820.1	16.8.2	'secondary metabolism.flavonoids.chalcones'	1.40938	0.000479669	1.79492	7.79289e-05	chalcone-flavanone isomerase family
Mtr.17180.1.S1_at	Medtr7g009930.1	3.5	'minor CHO metabolism.others'	0.591721	0.0942254	1.79434	0.000639533	aldose 1-epimerase family protein
Mtr.45350.1.S1_at	Medtr4g090580.1	9.2.1	'mitochondrial electron transport / ATP synthesis.NADH-DH.type II.internal matrix'	1.36601	0.012883	1.79405	0.000233373	pyridine nucleotide-disulphide oxidoreductase family protein
Mtr.45568.1.S1_at	Medtr3g082700.1	34.7	'transport.phosphate'	1.35869	0.000427673	1.79243	0.0142069	Inorganic phosphate transporter 1-4 Short=AtPht1;4; AltName: Full=H(+)/Pi cotransporter;
Mtr.45259.1.S1_at	Not assigned	35.1	'not assigned.no ontology'	1.3102	0.00509905	1.79135	0.000328708	Cell cycle control protein 50A AltName: Full=Transmembrane protein 30A;
Mtr.25105.1.S1_at	Medtr5g088400.1	29.4.1.57	'protein.postranslational modification.kinase.receptor like cytoplasmatic kinase VII'	1.34205	0.00951492	1.79024	0.00123252	protein kinase, putative
Mtr.5397.1.S1_at	Medtr7g103560.1	35.1	'not assigned.no ontology'	1.32753	0.0198468	1.7884	0.0416246	expressed protein
Mtr.26280.1.S1_x_at	Medtr7g090180.1	33.99	'development.unspecified'	1.03334	0.0163524	1.78778	0.000499232	embryo-abundant protein-related
Mtr.24715.1.S1_at	Medtr8g087425.1	26.9	'misc.glutathione S transferases'	1.45259	0.00108702	1.78777	0.00105166	glutathione S-transferase, putative
Mtr.46176.1.S1_at	Medtr3g052330.2	35.2	'not assigned.unknown'	0.65688	0.0144957	1.78648	7.40538e-05	expressed protein
Mtr.41570.1.S1_at	Medtr7g015130.5	35.1	'not assigned.no ontology'	1.30537	0.0462493	1.78596	0.00222291	NLI interacting factor (NIF) family protein
Mtr.8471.1.S1_at	Medtr4g028080.1	29.3.4.99	'protein.targeting.secretory pathway.unspecified'	1.17434	0.0107063	1.78587	7.26681e-05	Protein transport protein Sec61 subunit beta
Mtr.40166.1.S1_s_at	Medtr7g101395.1	16.2.1.1	'secondary metabolism.phenylpropanoids.lignin biosynthesis.PAL'	1.13001	0.0104243	1.78585	0.000177932	histidine ammonia-lyase
Mtr.50225.1.S1_at	Medtr7g087570.1	35.2	'not assigned.unknown'	1.12422	0.0230289	1.78457	0.000292067	Serine hydrolase that localizes to both the nucleus and cytoplasm
Mtr.11686.1.S1_at	Medtr2g048900.1	35.1	'not assigned.no ontology'	0.989404	0.0235524	1.7845	0.009095	endoplasmic reticulum oxidoreductin 1 (ERO1) family protein
Mtr.38709.1.S1_at	Medtr5g083370.1	35.1	'not assigned.no ontology'	0.784052	0.0336448	1.78448	0.0148943	Sorting nexin-2
Mtr.50453.1.S1_at	Medtr5g073590.2	35.2	'not assigned.unknown'	1.26774	0.00210494	1.78441	0.0146519	hypothetical protein predicted by Glimmer/Critica
Mtr.50514.1.S1_x_at	Medtr3g108730.1	35.2	'not assigned.unknown'	1.07868	0.00945837	1.78437	0.011132	hypothetical protein predicted by Glimmer/Critica
Mtr.15678.1.S1_s_at	Medtr5g097940.1	3.5	'minor CHO metabolism.others'	1.54649	0.00112492	1.78335	0.00390988	aldo/keto reductase, putative
Mtr.37530.1.S1_s_at	Medtr8g012340.1	29.6	'protein.folding'	0.520557	0.236094	1.78212	0.000744521	putative peptidylprolyl isomerase
Mtr.43353.1.S1_at	Medtr3g092630.1	35.2	'not assigned.unknown'	1.19094	0.0114741	1.77978	0.0420374	hypothetical protein predicted by Glimmer/Critica
Mtr.5755.1.S1_s_at	Medtr3g109310.1	35.2	'not assigned.unknown'	1.06002	0.0112235	1.77952	0.0320515	Light-inducible protein CPRF-2
Mtr.42785.1.S1_at	Medtr4g075980.1	33.99	'development.unspecified'	0.242164	0.231376	1.77871	0.00132074	Putative NAC domain-containing protein 94 AltName: Full=ANAC094;
Mtr.31075.1.S1_at	Medtr3g102390.1	35.2	'not assigned.unknown'	1.02245	0.0110806	1.77797	0.00107239	Probable carbohydrate esterase At4g34215 EC=3.1.-.-;
Mtr.5963.1.S1_at	Medtr5g020980.1	35.2	'not assigned.unknown'	0.459146	0.10919	1.7779	0.00184397	AAA-type ATPase family
Mtr.41380.1.S1_at	Medtr3g104640.1	35.2	'not assigned.unknown'	1.16751	0.00418207	1.7766	0.000464322	expressed protein
Mtr.28502.1.S1_at	Not assigned	35.2	'not assigned.unknown'	1.71054	0.0172689	1.77602	0.0493919	hypothetical protein predicted by Glimmer/Critica
Mtr.8580.1.S1_at	Medtr8g020800.1	35.2	'not assigned.unknown'	1.34724	0.0019569	1.77209	0.00039965	Mitochondrial intermembrane space import and assembly protein 40 AltName: Full=Coiled-coil-helix-coiled-coil-helix domain-containing protein 4;
Mtr.37633.1.S1_at	Medtr1g021652.1	17.7.1.3	'hormone metabolism.jasmonate.synthesis-degradation.allene oxidase synthase'	1.23063	0.00425407	1.77185	0.000322182	allene oxide synthase / cytochrome P450 74A
Mtr.4078.1.S1_at	Medtr3g020470.1	35.2	'not assigned.unknown'	1.15698	0.034928	1.77184	0.0207926	hypothetical protein predicted by Glimmer/Critica
Mtr.30046.1.S1_at	Not assigned	11.1.8	'lipid metabolism.FA synthesis and FA elongation.acyl coa ligase'	1.32229	0.00952844	1.77168	0.000290531	Acyl-CoA synthetase family member 3, mitochondrial EC=6.2.1.-; Flags: Precursor;
Mtr.37688.1.S1_at	Medtr1g107215.1	20.1	'stress.biotic'	1.16353	0.041578	1.77096	0.000149089	plant basic secretory protein (BSP) family protein
Mtr.28011.1.S1_at	Not assigned	35.2	'not assigned.unknown'	0.378069	0.252882	1.76895	0.0309934	hypothetical protein predicted by Glimmer/Critica
Mtr.45801.1.S1_at	Medtr4g071120.1	35.2	'not assigned.unknown'	0.868455	0.00415307	1.76885	0.0117726	hypothetical protein predicted by Glimmer/Critica
Mtr.12948.1.S1_at	Medtr5g083340.2	27.3.3	'RNA.regulation of transcription.AP2/EREBP, APETALA2/Ethylene-responsive element binding protein family'	0.774628	0.0334728	1.76718	0.0259186	Dehydration-responsive element-binding protein 2A Short=Protein DREB2A;
Mtr.19281.1.S1_at	Medtr7g087410.1	34.99	'transport.misc'	1.21291	0.000183272	1.76518	0.000662761	Protein TRANSPARENT TESTA 12
Mtr.22629.1.S1_s_at	Medtr8g012340.1	29.6	'protein.folding'	0.450322	0.174484	1.76383	0.00768321	putative peptidylprolyl isomerase
Mtr.25021.1.S1_at	Medtr7g074710.1	16.8.3	'secondary metabolism.flavonoids.dihydroflavonols'	1.25912	0.0707743	1.76303	0.000151525	dihydroflavonol 4-reductase family / dihydrokaempferol 4-reductase family
Mtr.945.1.S1_s_at	Medtr7g113130.1	20.1.1	'stress.biotic.respiratory burst'	1.36057	0.0543162	1.76253	0.00030429	Respiratory burst oxidase homolog protein B EC=1.6.3.-; EC=1.11.1.-; AltName: Full=NADPH oxidase RBOHB; AltName: Full=StRBOHB;
Mtr.40605.1.S1_at	Medtr1g093100.1	35.1	'not assigned.no ontology'	0.657721	0.00382948	1.76227	0.0196285	Basic 7S globulin 2 AltName: Full=SBg7S; Short=Bg; Contains: RecName: Full=Basic 7S globulin 2 high kDa subunit; Contains: RecName: Full=Basic 7S globulin 2 low kDa subunit; Flags: Precursor;
Mtr.34634.1.S1_at	Medtr8g076680.1	26.1	'misc.misc2'	1.3171	0.000367699	1.76133	0.000171367	epoxide hydrolase, putative
Mtr.35520.1.S1_at	Medtr3g110450.1	30.2.11	'signalling.receptor kinases.leucine rich repeat XI'	1.35764	0.0140735	1.76107	0.00296038	putative receptor-like kinase
Mtr.17544.1.S1_at	Not assigned	35.2	'not assigned.unknown'	1.14921	0.0280722	1.75987	0.000894644	hypothetical protein predicted by Glimmer/Critica
Mtr.10672.1.S1_s_at	Medtr4g134120.1	34.99	'transport.misc'	1.26975	0.075285	1.7582	0.0012125	SEC14 cytosolic factor (SEC14) / phosphoglyceride transfer protein
Mtr.50288.1.S1_at	Medtr6g463630.1	30.2.17	'signalling.receptor kinases.DUF 26'	0.850837	0.0569159	1.75777	0.00217389	Cysteine-rich receptor-like protein kinase 8 Short=Cysteine-rich RLK8; EC=2.7.11.-; Flags: Precursor;
Mtr.20486.1.S1_at	Medtr8g095080.1	35.2	'not assigned.unknown'	1.24429	0.0865571	1.75774	0.000201729	expressed protein
Mtr.25967.1.S1_at	Medtr7g072250.1	35.2	'not assigned.unknown'	0.767175	0.0626234	1.75661	0.0336202	UPF0706 protein At5g01750
Mtr.13053.1.S1_s_at	Not assigned	19.30	'tetrapyrrole synthesis.urogen III methylase'	0.965953	0.0311988	1.75643	0.000247611	uroporphyrin-III C-methyltransferase
Mtr.40553.1.S1_at	Medtr4g013385.1	20.1.7	'stress.biotic.PR-proteins'	1.87729	0.00570214	1.75521	0.00429877	Disease resistance response protein 206
Mtr.43009.1.S1_s_at	Medtr4g094775.1	26.10	'misc.cytochrome P450'	1.98472	0.00372283	1.75476	0.00434914	cytochrome P450 family protein
Mtr.16024.1.S1_at	Medtr3g011280.1	20.1.7	'stress.biotic.PR-proteins'	0.866748	0.0979918	1.75419	0.00196988	Disease resistance protein RPM1 AltName: Full=Resistance to Pseudomonas syringae protein 3;
Mtr.42203.1.S1_at	Medtr2g064460.2	29.2.1.2.2.99	'protein.synthesis.ribosomal protein.eukaryotic.60S subunit.unknown'	0.76097	0.0675078	1.75366	4.81538e-05	Ribosomal L1 domain-containing protein 1 AltName: Full=Cellular senescence-inhibited gene protein; AltName: Full=Protein PBK1; AltName: Full=CATX-11;
Mtr.12518.1.S1_at	Medtr4g087830.1	11.9.2.1	'lipid metabolism.lipid degradation.lipases.triacylglycerol lipase'	0.635643	0.0586177	1.75354	4.2615e-05	lipase class 3 family protein
Mtr.9450.1.S1_at	Medtr4g019210.1	17.2.3	'hormone metabolism.auxin.induced-regulated-responsive-activated'	0.67521	0.0649665	1.7534	0.00723022	DUF246 domain-containing protein At1g04910
Mtr.39979.1.S1_x_at	Not assigned	35.2	'not assigned.unknown'	1.25158	0.00836163	1.75074	0.00162368	hypothetical protein predicted by Glimmer/Critica
Mtr.403.1.S1_at	Medtr5g020990.1	29.5.9	'protein.degradation.AAA type'	0.86357	0.0296933	1.75053	2.30258e-05	Probable mitochondrial chaperone BCS1-B AltName: Full=BCS1-like protein 2;
Mtr.36943.1.S1_at	Not assigned	35.2	'not assigned.unknown'	0.60344	0.0287526	1.74811	0.00347544	hypothetical protein predicted by Glimmer/Critica
Mtr.12119.1.S1_at	Medtr3g092780.4	27.3.66	'RNA.regulation of transcription.Psudo ARR transcription factor family'	0.611857	0.117719	1.74647	0.0304947	Two-component response regulator-like PRR95 AltName: Full=Pseudo-response regulator 95; Short=OsPRR95;
Mtr.40177.1.S1_at	Medtr8g098485.1	34.15	'transport.potassium'	1.23991	0.0264574	1.74606	0.00138937	potassium channel tetramerisation domain-containing protein
Mtr.27594.1.S1_at	Medtr8g089300.1	35.1	'not assigned.no ontology'	1.77742	0.00202124	1.74517	0.0734154	UPF0497 membrane protein At4g20390
Mtr.10859.1.S1_at	Medtr7g116340.1	31.3.1	'cell.cycle.peptidylprolyl isomerase'	0.912951	0.000558278	1.745	4.62544e-05	peptidyl-prolyl cis-trans isomerase / cyclophilin (CYP2) / rotamase
Mtr.13918.1.S1_at	Medtr5g055480.1	35.2	'not assigned.unknown'	1.22784	0.130959	1.74234	0.00308526	expressed protein
Mtr.29288.1.S1_at	Medtr2g039910.1	30.3	'signalling.calcium'	0.696161	0.0547165	1.74182	0.01255	calmodulin-binding family protein
Mtr.50748.1.S1_at	Medtr3g098430.1	30.3	'signalling.calcium'	1.07347	0.00391886	1.74178	1.84462e-05	Calnexin homolog Flags: Precursor;
Mtr.33338.1.S1_s_at	Medtr5g093300.1	35.1	'not assigned.no ontology'	1.12452	0.00101815	1.74113	0.000341762	2-oxoacid dehydrogenase family protein
Mtr.38365.1.S1_at	Medtr7g100150.1	35.2	'not assigned.unknown'	1.17346	0.00169975	1.73988	0.00112965	expressed protein
Mtr.24811.1.S1_at	Medtr1g015770.1	35.2	'not assigned.unknown'	0.842006	0.0456306	1.73867	0.00074604	similar to RIKEN cDNA 1600013P15
Mtr.36153.1.S1_s_at	Medtr5g008680.1	35.2	'not assigned.unknown'	1.02158	0.10672	1.73835	0.0122535	hypothetical protein predicted by Glimmer/Critica
Mtr.8643.1.S1_at	Medtr0136s0060.1	35.1	'not assigned.no ontology'	1.16312	0.0153681	1.73743	0.000453662	Activator of 90 kDa heat shock protein ATPase homolog
Mtr.38126.1.S1_at	Medtr3g043900.1	17.5.1	'hormone metabolism.ethylene.synthesis-degradation'	1.21055	0.00126359	1.73277	0.000140079	1-aminocyclopropane-1-carboxylate oxidase homolog 1
Mtr.25969.1.S1_at	Medtr7g072270.1	35.2	'not assigned.unknown'	1.06718	0.000847847	1.73236	0.0146324	UPF0706 protein At5g01750
Mtr.13338.1.S1_at	Medtr3g070400.2	35.2	'not assigned.unknown'	1.12859	0.00209934	1.73096	0.00185455	expressed protein
Mtr.44496.1.S1_at	Not assigned	17.5.2	'hormone metabolism.ethylene.signal transduction'	1.56422	3.65377e-05	1.72942	0.00172213	Ethylene-responsive transcription factor ERF098
Mtr.35926.1.S1_s_at	Medtr4g132810.1	29.4	'protein.postranslational modification'	1.11723	0.00587242	1.72788	0.000355837	Probable tyrosine-protein phosphatase At1g05000 EC=3.1.3.48;
Mtr.37397.1.S1_at	Medtr1g090100.1	26.9	'misc.glutathione S transferases'	0.912184	0.0314236	1.72695	0.00100999	glutathione S-transferase, putative
Mtr.43550.1.S1_at	Medtr8g061360.1	13.2.6.2	'amino acid metabolism.degradation.aromatic aa.tyrosine'	0.574746	0.000524588	1.72518	0.000514096	aminotransferase, putative
Mtr.17056.1.S1_at	Medtr5g089340.3	35.2	'not assigned.unknown'	0.940945	0.0019185	1.72413	1.34976e-05	expressed protein
Mtr.25513.1.S1_s_at	Medtr5g020840.1	23.4.99	'nucleotide metabolism.phosphotransfer and pyrophosphatases.misc'	1.16997	0.000119087	1.72372	0.00231942	inorganic pyrophosphatase, putative
Mtr.35740.1.S1_at	Medtr8g008660.1	26.8	'misc.nitrilases, *nitrile lyases, berberine bridge enzymes, reticuline oxidases, troponine reductases'	1.35604	0.0104294	1.72364	0.00144024	Probable esterase PIR7A EC=3.1.-.-;
Mtr.42703.1.S1_at	Medtr3g086590.1	35.1	'not assigned.no ontology'	1.16463	0.00499336	1.72331	0.000225243	SufE-like protein, chloroplastic AltName: Full=Protein EMBRYO DEFECTIVE 1374; Flags: Precursor;
Mtr.41237.1.S1_at	Medtr0035s0150.1	17.2.3	'hormone metabolism.auxin.induced-regulated-responsive-activated'	0.727675	0.0159587	1.72247	0.0157889	Probable indole-3-acetic acid-amido synthetase GH3.1 EC=6.3.2.-; AltName: Full=Auxin-responsive GH3-like protein 1; Short=AtGH3-1;
Mtr.43473.1.S1_at	Medtr8g098930.1	17.5.1	'hormone metabolism.ethylene.synthesis-degradation'	1.16067	0.00805097	1.72243	0.0018424	1-aminocyclopropane-1-carboxylate synthase, putative / ACC synthase, putative
Mtr.11072.1.S1_at	Medtr2g098430.1	26.2	'misc.UDP glucosyl and glucoronyl transferases'	0.808496	0.0606725	1.72128	0.000144369	Cytokinin-O-glucosyltransferase 1 EC=2.4.1.-; AltName: Full=Zeatin O-glucosyltransferase 1; Short=AtZOG1; AltName: Full=UDP-glucosyl transferase 73C1;
Mtr.48826.1.S1_at	Medtr1g072490.2	35.1	'not assigned.no ontology'	1.2975	0.000628238	1.71654	0.00311034	Uncharacterized isomerase BH0283 EC=5.1.-.-;
Mtr.12916.1.S1_at	Medtr4g082590.1	29.2.1.99.99	'protein.synthesis.ribosomal protein.unknown.unknown'	1.43565	0.0476575	1.71486	0.0510465	expressed protein
Mtr.834.1.S1_s_at	Medtr4g078640.1	27.3.67	'RNA.regulation of transcription.putative transcription regulator'	0.499325	0.253768	1.7144	0.0013171	pmt2 methyltransferase
Mtr.5486.1.S1_s_at	Medtr5g055680.3	16.8.4	'secondary metabolism.flavonoids.flavonols'	0.55457	0.336356	1.71275	0.00381965	Protein SRG1 AltName: Full=Protein SENESCENCE-RELATED GENE 1; Short=AtSRG1;
Mtr.6484.1.S1_at	Medtr3g082700.1	35.2	'not assigned.unknown'	1.31903	0.00264713	1.71115	0.0130143	hypothetical protein predicted by Glimmer/Critica
Mtr.38878.1.S1_at	Not assigned	27.3.3	'RNA.regulation of transcription.AP2/EREBP, APETALA2/Ethylene-responsive element binding protein family'	0.890547	0.0568303	1.71013	0.0334754	Dehydration-responsive element-binding protein 1A Short=Protein DREB1A; AltName: Full=C-repeat/dehydration-responsive element-binding factor 3; Short=CRT/DRE-binding factor 3; Short=C-repeat-binding factor 3; AltName: Full=Cold resistance-related AP2 transcription factor;
Mtr.29149.1.S1_at	Medtr1g109060.2	34.99	'transport.misc'	0.834595	0.0178409	1.71004	0.000565608	MATE efflux family protein
Mtr.13919.1.S1_s_at	Medtr4g117390.1	26.1	'misc.misc2'	1.08866	0.0191621	1.70893	0.00176391	dienelactone hydrolase family protein
Mtr.13872.1.S1_at	Medtr0280s0040.1	29.4	'protein.postranslational modification'	1.50345	9.42315e-05	1.70754	0.000208421	putative S-receptor kinase
Mtr.43908.1.S1_at	Not assigned	35.2	'not assigned.unknown'	0.847791	0.00591618	1.70686	0.00350236	hypothetical protein predicted by Glimmer/Critica
Mtr.771.1.S1_at	Medtr7g118300.1	16.2.1.9	'secondary metabolism.phenylpropanoids.lignin biosynthesis.COMT'	0.988351	0.0189049	1.70419	8.78017e-06	O-methyltransferase, putative
Mtr.9364.1.S1_at	Medtr2g056190.1	4.12	'glycolysis.enolase'	0.965468	0.0251975	1.70406	0.000927684	phosphopyruvate hydratase
Mtr.14428.1.S1_at	Medtr3g083920.1	16.8.2	'secondary metabolism.flavonoids.chalcones'	1.49901	0.019394	1.70335	0.00304847	chalcone and stilbene synthase family protein
Mtr.20927.1.S1_at	Medtr3g083570.1	30.3	'signalling.calcium'	0.876836	0.107875	1.70288	0.0366684	calmodulin-binding family protein
Mtr.42294.1.S1_at	Medtr2g090405.1	29.4	'protein.postranslational modification'	0.953564	0.0507481	1.70246	0.000228759	Putative serine/threonine-protein kinase At1g54610 EC=2.7.11.1;
Mtr.38267.1.S1_at	Medtr8g461330.1	17.6.1.13	'hormone metabolism.gibberelin.synthesis-degradation.GA2 oxidase'	0.104655	0.301688	1.70221	0.00324917	gibberellin 2-oxidase, putative / GA2-oxidase, putative
Mtr.30508.1.S1_at	Medtr5g020760.2	16.8.5	'secondary metabolism.flavonoids.isoflavonols'	1.41428	0.0185292	1.70137	0.00244837	Isoflavone reductase Short=IFR; EC=1.3.1.45; AltName: Full=2'-hydroxyisoflavone reductase; AltName: Full=NADPH:isoflavone oxidoreductase;
Mtr.17422.1.S1_at	Medtr3g096760.2	34.3	'transport.amino acids'	2.05001	0.000150294	1.7013	0.00286085	Uncharacterized amino-acid permease C15C4.04c
Mtr.6797.1.S1_at	Medtr7g005390.1	35.1.41	'not assigned.no ontology.hydroxyproline rich proteins'	1.29764	0.0370901	1.70116	0.00301352	Uncharacterized protein At2g33490
Mtr.44797.1.S1_at	Medtr6g083020.1	30.2.99	'signalling.receptor kinases.misc'	1.13168	0.0272272	1.70069	0.00209835	Putative serine/threonine-protein kinase At1g18390 EC=2.7.11.1; Flags: Precursor;
Mtr.16109.1.S1_at	Medtr8g079330.1	35.2	'not assigned.unknown'	1.23538	0.00690363	1.69918	0.00100366	hypothetical protein predicted by Glimmer/Critica
Mtr.27560.1.S1_at	Not assigned	35.2	'not assigned.unknown'	0.637177	1.08712e-05	1.69887	0.0240943	Calnexin homolog Flags: Precursor;
Mtr.37899.1.S1_at	Medtr3g085890.1	33.99	'development.unspecified'	1.00733	0.00179681	1.69824	0.00978861	senescence-associated protein, putative
Mtr.2254.1.S1_at	Not assigned	35.2	'not assigned.unknown'	0.728603	0.0606651	1.69777	0.0206527	hypothetical protein predicted by Glimmer/Critica
Mtr.38092.1.S1_at	Medtr3g086540.1	29.4	'protein.postranslational modification'	1.50004	0.0109288	1.69755	0.000988954	hypothetical protein
Mtr.39945.1.S1_at	Medtr1g025340.1	35.2	'not assigned.unknown'	0.803584	0.12509	1.69721	0.00157824	expressed protein
Mtr.44088.1.S1_at	Medtr2g030420.1	29.5.9	'protein.degradation.AAA type'	0.328759	0.562423	1.69699	0.0030857	AAA-type ATPase family protein
Mtr.45757.1.S1_at	Medtr4g079810.1	35.2	'not assigned.unknown'	1.30741	0.10508	1.69656	0.00364064	hypothetical protein predicted by Glimmer/Critica
Mtr.33566.1.S1_at	Medtr4g134140.1	35.2	'not assigned.unknown'	1.50883	0.0306915	1.69644	0.00444427	expressed protein
Mtr.47986.1.S1_at	Medtr3g109310.1	27.3.35	'RNA.regulation of transcription.bZIP transcription factor family'	1.10612	0.00236419	1.69389	4.2051e-05	Light-inducible protein CPRF-2
Mtr.32948.1.S1_at	Medtr4g012330.1	35.2	'not assigned.unknown'	0.767274	0.0322718	1.69242	0.0146237	hypothetical protein predicted by Glimmer/Critica
Mtr.34124.1.S1_at	Medtr6g080710.1	30.5	'signalling.G-proteins'	0.608439	0.00573812	1.69174	0.000907112	Probable ADP-ribosylation factor GTPase-activating protein AGD5 AltName: Full=Protein ARF-GAP DOMAIN 5; Short=AtAGD5; AltName: Full=Protein ZIGA3;
Mtr.43557.1.S1_x_at	Not assigned	35.2	'not assigned.unknown'	1.60603	0.0180906	1.69136	0.0261546	hypothetical protein predicted by Glimmer/Critica
Mtr.41814.1.S1_at	Medtr7g050425.1	35.2	'not assigned.unknown'	1.13758	0.0341106	1.69131	0.00235331	expressed protein
Mtr.12497.1.S1_at	Medtr6g088610.1	29.4.1.57	'protein.postranslational modification.kinase.receptor like cytoplasmatic kinase VII'	1.20432	0.00151553	1.69123	0.000893991	BRASSINOSTEROID INSENSITIVE 1-associated receptor kinase 1 Short=BRI1-associated receptor kinase 1; EC=2.7.11.1; AltName: Full=Somatic embryogenesis receptor-like kinase 3; Flags: Precursor;
Mtr.41945.1.S1_at	Medtr5g078780.1	35.1	'not assigned.no ontology'	1.12515	0.00833716	1.68905	0.000164106	Nucleolar complex protein 4 homolog Short=NOC4 protein homolog; AltName: Full=NOC4-like protein; AltName: Full=Nucleolar complex-associated protein 4-like protein;
Mtr.46189.1.S1_s_at	Medtr2g037690.1	20.1.7	'stress.biotic.PR-proteins'	0.833432	0.00192487	1.68896	0.0188243	TMV resistance protein N
Mtr.13103.1.S1_at	Medtr6g084710.1	29.5.4	'protein.degradation.aspartate protease'	1.11522	0.00288572	1.68799	0.000453917	Aspartic proteinase Asp1 Short=OsAsp1; Short=OSAP1; EC=3.4.23.-; AltName: Full=Nucellin-like protein; Flags: Precursor;
Mtr.4722.1.S1_at	Medtr8g078790.1	35.2	'not assigned.unknown'	1.25555	0.0628818	1.68766	0.0183801	hypothetical protein predicted by Glimmer/Critica
Mtr.39013.1.S1_at	Medtr6g008620.1	26.10	'misc.cytochrome P450'	0.710487	0.0914082	1.68689	0.0222855	cytochrome P450 family protein
Mtr.44244.1.S1_at	Medtr2g056190.1	4.12	'glycolysis.enolase'	1.1563	0.00732626	1.68532	0.00549098	CG17654 gene product from transcript CG17654-RB CG17654 gene product from transcript CG17654-RC
Mtr.15925.1.S1_at	Medtr1g008200.1	31.1	'cell.organisation'	0.813538	0.00496447	1.68526	0.00145938	Nuclear migration protein nudC AltName: Full=Nuclear distribution protein C homolog; AltName: Full=Silica-induced gene 92 protein; Short=SIG-92;
Mtr.14469.1.S1_at	Not assigned	35.2	'not assigned.unknown'	1.03012	0.0950316	1.68513	0.00906856	hypothetical protein predicted by Glimmer/Critica
Mtr.21837.1.S1_at	Medtr5g095530.1	35.2	'not assigned.unknown'	0.90352	0.00809204	1.6839	0.0114669	Mitochondrial import inner membrane translocase subunit TIM50 AltName: Full=Protein EMBRYO DEFECTIVE 1860; Flags: Precursor;
Mtr.5879.1.S1_at	Medtr8g039690.1	35.1	'not assigned.no ontology'	1.23319	0.00114954	1.68355	0.0270734	Nudix hydrolase 16, mitochondrial Short=AtNUDT16; EC=3.6.1.-; Flags: Precursor;
Mtr.51558.1.S1_at	Medtr2g099480.1	35.1	'not assigned.no ontology'	0.496907	0.0596385	1.68309	0.0198772	PAB1-binding protein 1
Mtr.2616.1.S1_at	Medtr4g109280.1	35.2	'not assigned.unknown'	1.29225	0.016272	1.68301	0.00431835	hypothetical protein predicted by Glimmer/Critica
Mtr.34688.1.S1_at	Medtr1g016480.1	35.2	'not assigned.unknown'	0.875811	0.201852	1.68242	0.00229558	expressed protein
Mtr.41232.1.S1_at	Medtr4g022350.1	21.2	'redox.ascorbate and glutathione'	1.00493	0.000103998	1.68177	0.00170795	Cytochrome b5
Mtr.43020.1.S1_at	Not assigned	2.2.1.1	'major CHO metabolism.degradation.sucrose.fructokinase'	1.00001	0.00143313	1.68054	0.00203126	pfkB-type carbohydrate kinase family protein
Mtr.43610.1.S1_at	Medtr7g087070.1	35.1	'not assigned.no ontology'	0.875081	0.144241	1.67992	0.00492898	hydrolase, alpha/beta fold family
Mtr.33463.1.S1_s_at	Medtr2g035480.1	35.1	'not assigned.no ontology'	0.644231	0.0246625	1.67919	0.00193955	MOSC domain-containing protein 2, mitochondrial EC=1.-.-.-; Flags: Precursor;
Mtr.44693.1.S1_at	Medtr8g017580.1	30.3	'signalling.calcium'	0.641098	0.223692	1.6788	0.000819245	calmodulin-binding family protein
Mtr.40132.1.S1_at	Medtr2g029860.1	26.12	'misc.peroxidases'	1.10217	0.00256174	1.67833	0.00043247	peroxidase, putative
Mtr.10971.1.S1_s_at	Medtr8g008820.1	29.4.1.57	'protein.postranslational modification.kinase.receptor like cytoplasmatic kinase VII'	0.634745	0.130906	1.67748	0.00818938	protein kinase, putative
Mtr.8731.1.S1_at	Medtr7g087090.1	12.1.1	'N-metabolism.nitrate metabolism.NR'	1.05918	0.000997751	1.6767	0.00215383	hypothetical protein
Mtr.41492.1.S1_at	Medtr8g014520.1	27.3.40	'RNA.regulation of transcription.Aux/IAA family'	0.594113	0.0559471	1.67328	0.00194469	Auxin-responsive protein IAA26 AltName: Full=Indoleacetic acid-induced protein 26; AltName: Full=Phytochrome-associated protein 1;
Mtr.8322.1.S1_at	Medtr3g108460.1	23.4.99	'nucleotide metabolism.phosphotransfer and pyrophosphatases.misc'	0.982523	0.00432486	1.6731	0.00114665	Acetylglutamate kinase EC=2.7.2.8; AltName: Full=NAG kinase; Short=AGK; AltName: Full=N-acetyl-L-glutamate 5-phosphotransferase;
Mtr.12664.1.S1_at	Medtr4g126970.1	29.4.1.57	'protein.postranslational modification.kinase.receptor like cytoplasmatic kinase VII'	0.862026	0.0470726	1.67157	0.00767582	Probable serine/threonine-protein kinase Cx32, chloroplastic EC=2.7.11.1; Flags: Precursor;
Mtr.25511.1.S1_at	Medtr5g020870.1	35.2	'not assigned.unknown'	1.13568	0.00111893	1.67125	0.000375397	expressed protein
Mtr.13824.1.S1_at	Medtr7g117310.1	34.22	'transport.cyclic nucleotide or calcium regulated channels'	1.34624	0.0263924	1.67108	0.00665682	Cyclic nucleotide-gated ion channel 1 Short=AtCNGC1; AltName: Full=Cyclic nucleotide- and calmodulin-regulated ion channel 1;
Mtr.33373.1.S1_at	Medtr4g025690.1	10.8.99	'cell wall.pectin*esterases.misc'	0.700331	0.0588971	1.6697	0.016831	Pectinesterase-2 Short=PE; EC=3.1.1.11; AltName: Full=Pectin methylesterase; Flags: Precursor;
Mtr.1203.1.S1_at	Not assigned	27.1.19	'RNA.processing.ribonucleases'	1.21151	0.0285484	1.66927	0.0152173	CCR4-NOT transcription complex subunit 8 AltName: Full=CCR4-associated factor 8; AltName: Full=CAF1-like protein; AltName: Full=CALIFp; AltName: Full=CAF2;
Mtr.27051.1.S1_at	Medtr3g112000.1	35.2	'not assigned.unknown'	1.04785	0.0145268	1.66709	0.0314462	hypothetical protein predicted by Glimmer/Critica
Mtr.33298.1.S1_s_at	Medtr8g012775.3	20.1	'stress.biotic'	1.32403	0.040817	1.66556	0.0359578	Low-molecular-weight cysteine-rich protein LCR78 AltName: Full=Putative defensin AMP1 protein; Flags: Precursor;
Mtr.24739.1.S1_at	Medtr8g074010.1	13.1.5.1.2	'amino acid metabolism.synthesis.serine-glycine-cysteine group.serine.phosphoserine aminotransferase'	1.02016	0.000166405	1.66551	0.000317434	phosphoserine aminotransferase
Mtr.39594.1.S1_at	Medtr4g036090.2	3.2.2	'minor CHO metabolism.trehalose.TPP'	1.24303	0.0191653	1.66347	0.0154348	trehalose-6-phosphate phosphatase, putative
Mtr.12523.1.S1_s_at	Medtr1g008280.2	29.5	'protein.degradation'	1.05296	0.000490195	1.66293	0.000134248	CG11840 gene product from transcript CG11840-RA
Mtr.42860.1.S1_at	Medtr4g053120.1	1.1.5.2	'PS.lightreaction.other electron carrier (ox/red).ferredoxin'	1.08479	0.0051484	1.66289	0.000772152	Ferredoxin-3, chloroplastic AltName: Full=Ferredoxin III; Short=Fd III; Flags: Precursor;
Mtr.35009.1.S1_at	Medtr1g032010.1	35.1	'not assigned.no ontology'	0.608588	0.00198801	1.6625	1.28916e-05	Protein tolB Flags: Precursor;
Mtr.43924.1.S1_at	Medtr3g073590.1	21.4	'redox.glutaredoxins'	1.36203	0.0666406	1.66192	0.00640605	glutaredoxin-related
Mtr.27400.1.S1_at	Medtr6g471160.2	35.2	'not assigned.unknown'	0.526593	0.135728	1.66137	0.0476169	hypothetical protein predicted by Glimmer/Critica
Mtr.44391.1.S1_at	Medtr4g088400.1	26.10	'misc.cytochrome P450'	0.848967	0.00780923	1.65838	0.000532633	cytochrome P450 family protein
Mtr.40142.1.S1_s_at	Medtr7g086300.2	13.1.3.4	'amino acid metabolism.synthesis.aspartate family.methionine'	1.00513	0.00236343	1.65629	0.000800011	5-methyltetrahydropteroyltriglutamate--homocysteine methyltransferase, putative / vitamin-B12-independent methionine synthase, putative / cobalamin-independent methionine synthase, putative
Mtr.26907.1.S1_at	Medtr1g109600.1	35.2	'not assigned.unknown'	0.724847	0.0441554	1.65578	0.00743523	hypothetical protein predicted by Glimmer/Critica
Mtr.10144.1.S1_at	Medtr4g017640.1	35.2	'not assigned.unknown'	1.21666	0.0376058	1.65547	0.00162857	hypothetical protein predicted by Glimmer/Critica
Mtr.45215.1.S1_at	Not assigned	30.3	'signalling.calcium'	1.03644	0.033571	1.65528	0.000175479	calcium-transporting ATPase
Mtr.29847.1.S1_at	Not assigned	29.2.1.2.2.15	'protein.synthesis.ribosomal protein.eukaryotic.60S subunit.L15'	0.94596	0.0772558	1.65378	0.0264062	60S ribosomal protein L15-2
Mtr.11816.1.S1_at	Medtr4g415290.1	11.3	'lipid metabolism.Phospholipid synthesis'	0.628409	0.292993	1.65192	0.0324716	Glycerol-3-phosphate acyltransferase 6 Short=AtGPAT6; EC=2.3.1.15;
Mtr.28125.1.S1_s_at	Medtr5g035610.1	35.2	'not assigned.unknown'	1.65434	0.000425138	1.64826	0.00242792	hypothetical protein predicted by Glimmer/Critica
Mtr.43894.1.S1_at	Medtr5g097320.1	20.2.1	'stress.abiotic.heat'	0.310006	0.283296	1.64488	9.47747e-05	Heat shock protein 81-1 Short=HSP81-1; AltName: Full=Heat shock protein 83;
Mtr.29294.1.S1_at	Medtr8g092060.2	35.2	'not assigned.unknown'	0.903953	0.00594751	1.64205	0.00300466	UPF0202 protein At1g10490
Mtr.42051.1.S1_s_at	Medtr8g104520.1	30.2.20	'signalling.receptor kinases.wheat LRK10 like'	0.526559	0.320236	1.63892	0.000104075	Uncharacterized protein At1g18380 Flags: Precursor;
Mtr.38272.1.S1_at	Medtr3g069190.2	26.1	'misc.misc2'	0.712061	0.0175438	1.63851	0.000458484	2-nitropropane dioxygenase Short=2-NPD; EC=1.13.11.32; AltName: Full=Nitroalkane oxidase; Flags: Precursor;
Mtr.37995.1.S1_at	Medtr6g090605.1	30.2.99	'signalling.receptor kinases.misc'	0.505722	0.223278	1.63764	0.00157997	Senescence-induced receptor-like serine/threonine-protein kinase AltName: Full=FLG22-induced receptor-like kinase 1; Flags: Precursor;
Mtr.27095.1.S1_s_at	Medtr5g063940.3	29.4	'protein.postranslational modification'	0.423277	0.191614	1.63761	0.00603453	protein phosphatase 2C, putative / PP2C, putative
Mtr.8594.1.S1_at	Medtr5g020840.1	23.4.99	'nucleotide metabolism.phosphotransfer and pyrophosphatases.misc'	1.02373	0.00109984	1.63693	0.000122957	inorganic pyrophosphatase, putative
Mtr.44333.1.S1_s_at	Medtr1g015650.1	35.2	'not assigned.unknown'	0.771074	0.0224949	1.63622	0.0480781	hypothetical protein predicted by Glimmer/Critica
Mtr.46061.1.S1_s_at	Medtr8g087770.1	26.17	'misc.dynamin'	0.770844	0.00316772	1.63431	0.00127527	Interferon-induced GTP-binding protein Mx AltName: Full=Interferon-inducible Mx protein;
Mtr.43325.1.S1_s_at	Medtr1g008280.2	29.5	'protein.degradation'	1.20876	0.000252371	1.63374	2.03521e-05	CG11840 gene product from transcript CG11840-RA
Mtr.44638.1.S1_at	Medtr6g005460.1	27.1	'RNA.processing'	0.680855	0.0419733	1.63306	0.00231989	polyribonucleotide nucleotidyltransferase
Mtr.16869.1.S1_at	Medtr7g024580.1	20.2.1	'stress.abiotic.heat'	0.810393	0.00103976	1.6317	4.32771e-06	Heat shock cognate 70 kDa protein 1 Short=Hsc70.1;
Mtr.16849.1.S1_at	Medtr2g081500.1	30.2.17	'signalling.receptor kinases.DUF 26'	0.889675	0.0491435	1.63149	0.000149296	Putative serine/threonine-protein kinase receptor EC=2.7.11.1; AltName: Full=S-receptor kinase; Short=SRK; Flags: Precursor;
Mtr.3066.1.S1_s_at	Medtr4g126970.1	29.4.1.57	'protein.postranslational modification.kinase.receptor like cytoplasmatic kinase VII'	1.03585	0.0222815	1.63083	0.00343724	Probable serine/threonine-protein kinase Cx32, chloroplastic EC=2.7.11.1; Flags: Precursor;
Mtr.44735.1.S1_at	Not assigned	35.2	'not assigned.unknown'	1.04901	0.00669586	1.62938	0.000532981	expressed protein
Mtr.27095.1.S1_at	Medtr5g063940.2	29.4	'protein.postranslational modification'	0.685789	0.0533688	1.62898	0.00297795	protein phosphatase 2C, putative / PP2C, putative
Mtr.4300.1.S1_s_at	Medtr6g084430.1	33.99	'development.unspecified'	0.140499	0.515357	1.6268	0.0163726	Protein CUP-SHAPED COTYLEDON 2 AltName: Full=NAC domain-containing protein CUC2;
Mtr.19536.1.S1_at	Medtr7g085260.1	33.99	'development.unspecified'	0.946526	0.0363934	1.62639	0.0123142	Protein CUP-SHAPED COTYLEDON 2 AltName: Full=NAC domain-containing protein CUC2;
Mtr.38211.1.S1_at	Medtr7g080860.1	35.1	'not assigned.no ontology'	0.749481	0.0191039	1.62551	0.000130733	expressed protein
Mtr.5079.1.S1_at	Medtr1g111830.1	27.3.26	'RNA.regulation of transcription.MYB-related transcription factor family'	0.986134	0.00368611	1.62352	0.0125242	myb family transcription factor
Mtr.46211.1.S1_s_at	Medtr2g037770.3	31.4	'cell.vesicle transport'	0.403534	0.0327593	1.62176	0.00232862	Oxysterol-binding protein-related protein 5 Short=OSBP-related protein 5; Short=ORP-5; AltName: Full=Oxysterol-binding protein homolog 1;
Mtr.34081.1.S1_at	Medtr2g072400.1	26.10	'misc.cytochrome P450'	0.32709	0.177159	1.61938	0.00175352	Secologanin synthase Short=SLS; EC=1.3.3.9; AltName: Full=Cytochrome P450 72A1; AltName: Full=CYPLXXII;
Mtr.38776.1.S1_at	Medtr7g075610.1	26.10	'misc.cytochrome P450'	0.435502	0.273288	1.61865	0.0192212	cytochrome P450 family protein
Mtr.11192.1.S1_at	Medtr4g035180.1	29.4.1.57	'protein.postranslational modification.kinase.receptor like cytoplasmatic kinase VII'	1.18872	0.030495	1.61677	0.00144675	protein kinase, putative
Mtr.51042.1.S1_at	Medtr8g104490.2	30.3	'signalling.calcium'	1.06174	0.119638	1.615	0.00555162	calmodulin-binding protein
Mtr.10356.1.S1_at	Medtr2g029750.1	26.12	'misc.peroxidases'	0.907816	0.00736988	1.61179	0.00265576	peroxidase, putative
Mtr.7570.1.S1_at	Medtr6g086390.1	35.2	'not assigned.unknown'	1.36823	0.0435008	1.61079	0.00901128	hypothetical protein predicted by Glimmer/Critica
Mtr.34990.1.S1_at	Medtr4g088400.1	26.1	'misc.misc2'	0.893638	0.0317008	1.61071	3.53541e-05	Cytochrome P450 82A3 EC=1.14.-.-; AltName: Full=P450 CP6;
Mtr.29471.1.S1_s_at	Medtr8g101480.1	35.2	'not assigned.unknown'	0.960879	0.00180315	1.61041	0.0354226	hypothetical protein predicted by Glimmer/Critica
Mtr.12760.1.S1_at	Medtr4g107360.1	26.2	'misc.UDP glucosyl and glucoronyl transferases'	0.942634	0.0160726	1.60792	0.0157477	Probable beta-1,3-galactosyltransferase 18 EC=2.4.1.-;
Mtr.47086.1.S1_at	Medtr3g009030.1	35.2	'not assigned.unknown'	0.454768	0.126824	1.60581	0.0153587	hypothetical protein predicted by Glimmer/Critica
Mtr.35836.1.S1_at	Medtr5g095530.1	35.2	'not assigned.unknown'	0.985602	0.000679587	1.60329	0.00139053	Mitochondrial import inner membrane translocase subunit TIM50 AltName: Full=Protein EMBRYO DEFECTIVE 1860; Flags: Precursor;
Mtr.19966.1.S1_at	Medtr3g028460.1	35.2	'not assigned.unknown'	1.38404	0.0184153	1.60318	0.000300732	hypothetical protein predicted by Glimmer/Critica
Mtr.12229.1.S1_at	Medtr2g436100.1	35.2	'not assigned.unknown'	1.05069	0.0210513	1.60131	0.00892229	hypothetical protein predicted by Glimmer/Critica
Mtr.45236.1.S1_at	Medtr5g020530.1	29.5.9	'protein.degradation.AAA type'	0.861566	0.0299094	1.60049	4.89985e-05	ATPase family AAA domain-containing protein 3
Mtr.8635.1.S1_at	Medtr8g012340.1	29.6	'protein.folding'	0.441669	0.0517094	1.6	0.00755656	putative peptidylprolyl isomerase
Mtr.49234.1.S1_at	Medtr2g013210.1	30.2.17	'signalling.receptor kinases.DUF 26'	1.18626	0.119626	1.59502	0.000464008	Cysteine-rich receptor-like protein kinase 3 Short=Cysteine-rich RLK3; EC=2.7.11.-; Flags: Precursor;
Mtr.15969.1.S1_at	Medtr3g093220.1	35.1	'not assigned.no ontology'	0.738734	0.0356914	1.59456	0.000152987	Stomatin-like protein 2 Short=SLP-2;
Mtr.39475.1.S1_at	Medtr7g078690.1	30.6	'signalling.MAP kinases'	1.28087	0.000366709	1.59417	0.00286698	mitogen-activated protein kinase, putative / MAPK, putative (MPK6)
Mtr.17731.1.S1_at	Not assigned	35.2	'not assigned.unknown'	1.58247	1.6635e-05	1.59378	0.000545983	hypothetical protein predicted by Glimmer/Critica
Mtr.1130.1.S1_s_at	Medtr7g098690.1	34.16	'transport.ABC transporters and multidrug resistance systems'	0.655099	0.00826805	1.59363	0.00097142	Multidrug resistance-associated protein 5 EC=3.6.3.44; AltName: Full=Glutathione S-conjugate-transporting ATPase 5; AltName: Full=ATP-energized glutathione S-conjugate pump 5;
Mtr.15920.1.S1_at	Medtr3g116000.1	29.5.11.4.2	'protein.degradation.ubiquitin.E3.RING'	1.1194	0.00884927	1.59327	0.00174186	RING-H2 finger protein ATL1B
Mtr.40252.1.S1_x_at	Not assigned	35.2	'not assigned.unknown'	1.00911	0.0602341	1.59052	0.0025087	hypothetical protein predicted by Glimmer/Critica
Mtr.28497.1.S1_at	Medtr1g115400.1	35.2	'not assigned.unknown'	1.00787	0.0178876	1.59011	0.00355329	hypothetical protein predicted by Glimmer/Critica
Mtr.42124.1.S1_at	Not assigned	35.2	'not assigned.unknown'	1.55478	0.00100653	1.58989	0.017723	hypothetical protein predicted by Glimmer/Critica
Mtr.13500.1.S1_at	Medtr4g079350.1	30.5	'signalling.G-proteins'	1.0892	0.000116391	1.58985	0.0112903	Ras-related protein Rab11B
Mtr.39979.1.S1_at	Not assigned	35.2	'not assigned.unknown'	1.06507	0.0165391	1.58975	0.00494789	hypothetical protein predicted by Glimmer/Critica
Mtr.12487.1.S1_at	Medtr4g067040.1	26.3	'misc.gluco-, galacto- and mannosidases'	1.09008	0.0139199	1.58801	0.0215904	glycosyl hydrolase family 1 protein
Mtr.41986.1.S1_at	Medtr1g027640.1	30.2.25	'signalling.receptor kinases.wall associated kinase'	1.53418	0.165122	1.58794	0.0439198	Wall-associated receptor kinase 3 EC=2.7.11.-; Flags: Precursor;
Mtr.42985.1.S1_at	Medtr1g079490.1	20.2.99	'stress.abiotic.unspecified'	1.85154	0.0164116	1.58787	0.0061132	Germin-like protein subfamily 1 member 16 Flags: Precursor;
Mtr.11459.1.S1_at	Medtr4g021570.1	35.2	'not assigned.unknown'	0.882235	0.0106351	1.58766	0.0218221	armadillo/beta-catenin repeat family protein
Mtr.2296.1.S1_at	Medtr3g082200.3	29.5.1	'protein.degradation.subtilases'	1.1839	0.0277936	1.58734	0.00473687	Subtilisin-like protease EC=3.4.21.-; AltName: Full=Cucumisin-like serine protease; Flags: Precursor;
Mtr.43043.1.S1_at	Not assigned	17.7.1.5	'hormone metabolism.jasmonate.synthesis-degradation.12-Oxo-PDA-reductase'	0.654787	0.203892	1.58639	0.0102497	12-oxophytodienoate reductase 1 EC=1.3.1.42; AltName: Full=12-oxophytodienoate-10,11-reductase 1; Short=OPDA-reductase 1; AltName: Full=LeOPR1;
Mtr.37314.1.S1_at	Medtr4g063720.1	20.2.1	'stress.abiotic.heat'	0.645921	0.0253709	1.5855	0.0389947	Chloroplast envelope membrane 70 kDa heat shock-related protein
Mtr.19794.1.S1_at	Medtr2g020690.1	35.2	'not assigned.unknown'	1.38486	0.0617102	1.58518	0.0329768	hypothetical protein predicted by Glimmer/Critica
Mtr.41894.1.S1_at	Medtr5g066020.2	27.3.67	'RNA.regulation of transcription.putative transcription regulator'	1.08903	0.0137887	1.58386	0.00179366	Putative DNA-binding protein ESCAROLA
Mtr.12426.1.S1_at	Medtr8g009510.2	26.17	'misc.dynamin'	0.965802	0.00646727	1.58315	0.000177479	Dynamin-related protein 1E AltName: Full=Dynamin-like protein E; AltName: Full=Dynamin-like protein 4; AltName: Full=Dynamin-like protein DLP2;
Mtr.24396.1.S1_at	Medtr1g071720.2	26.21	'misc.protease inhibitor/seed storage/lipid transfer protein (LTP) family protein'	1.00218	0.0107887	1.58296	0.0133776	protease inhibitor/seed storage/lipid transfer protein (LTP) family protein
Mtr.38615.1.S1_at	Medtr2g028830.1	29.5.11.4.2	'protein.degradation.ubiquitin.E3.RING'	0.928063	0.0242511	1.58285	0.00531619	expressed protein
Mtr.41571.1.S1_at	Medtr7g015130.7	35.1	'not assigned.no ontology'	0.884299	0.0535483	1.58232	0.0111113	expressed protein
Mtr.13852.1.S1_at	Not assigned	35.2	'not assigned.unknown'	1.19903	0.0371805	1.58129	0.00146005	hypothetical protein predicted by Glimmer/Critica
Mtr.20893.1.S1_s_at	Medtr3g460700.1	28.1	'DNA.synthesis/chromatin structure'	0.654789	0.331194	1.58066	0.000869056	nucleolar protein 1, 120kDa
Mtr.8666.1.S1_s_at	Medtr4g088770.1	35.2	'not assigned.unknown'	0.245928	0.533114	1.58021	0.00592179	expressed protein
Mtr.24351.1.S1_s_at	Medtr3g090350.1	35.1	'not assigned.no ontology'	1.16376	0.0544147	1.57957	9.46379e-05	Protein MKS1 AltName: Full=Protein MAP kinase 4 substrate 1;
Mtr.38810.1.S1_at	Medtr4g073950.1	20.1.7	'stress.biotic.PR-proteins'	1.03688	0.00455948	1.57917	0.0320277	Disease resistance response protein 206
Mtr.11396.1.S1_at	Medtr7g061830.1	31.4	'cell.vesicle transport'	1.04054	0.000377894	1.57591	0.00103155	Oxysterol-binding protein-related protein 1 Short=OSBP-related protein 1; Short=ORP-1;
Mtr.18691.1.S1_s_at	Medtr1g015650.1	35.2	'not assigned.unknown'	0.600181	0.0274985	1.5756	0.03082	expressed protein
Mtr.49390.1.S1_at	Medtr7g082920.1	35.2	'not assigned.unknown'	1.71194	0.00279279	1.57507	0.025181	hypothetical protein predicted by Glimmer/Critica
Mtr.39383.1.S1_at	Medtr7g062950.1	29.4	'protein.postranslational modification'	1.20036	0.00326277	1.57505	0.00573822	Cysteine-rich receptor-like protein kinase 14 Short=Cysteine-rich RLK14; EC=2.7.11.-; Flags: Precursor;
Mtr.9527.1.S1_at	Medtr7g100530.1	23.4.1	'nucleotide metabolism.phosphotransfer and pyrophosphatases.adenylate kinase'	0.98115	0.00972025	1.57384	0.00020047	adenylate kinase
Mtr.28443.1.S1_s_at	Medtr2g028580.1	30.2.8.1	'signalling.receptor kinases.leucine rich repeat VIII-1'	0.58319	0.0817551	1.57378	0.0336287	Probable receptor-like protein kinase At3g46290 EC=2.7.11.-; Flags: Precursor;
Mtr.13990.1.S1_at	Medtr2g084230.2	27.3.20	'RNA.regulation of transcription.G2-like transcription factor family, GARP'	0.870766	0.181798	1.57308	0.0111732	Putative Myb family transcription factor At1g14600
Mtr.6934.1.S1_at	Medtr3g073590.1	21.4	'redox.glutaredoxins'	1.04526	0.0591456	1.57276	0.000885059	hypothetical protein
Mtr.40370.1.S1_at	Medtr4g125260.1	29.4.1.57	'protein.postranslational modification.kinase.receptor like cytoplasmatic kinase VII'	0.971847	0.0597485	1.57271	0.000168487	Probable serine/threonine-protein kinase NAK EC=2.7.11.1;
Mtr.5797.1.S1_at	Medtr5g018570.1	30.2.25	'signalling.receptor kinases.wall associated kinase'	1.27214	0.00629652	1.57216	0.0129391	Wall-associated receptor kinase-like 14 EC=2.7.11.-; Flags: Precursor;
Mtr.19888.1.S1_at	Medtr4g076430.1	26.4	'misc.beta 1,3 glucan hydrolases'	1.04159	0.0136783	1.57127	0.0241073	Glucan endo-1,3-beta-glucosidase EC=3.2.1.39; AltName: Full=(1->3)-beta-glucan endohydrolase; Short=(1->3)-beta-glucanase; AltName: Full=Beta-1,3-endoglucanase; Flags: Precursor;
Mtr.38626.1.S1_at	Medtr1g087900.1	8.1.8	'TCA / org. transformation.TCA.fumarase'	0.946084	0.00271175	1.57087	0.00426891	fumarate hydratase
Mtr.21943.1.S1_x_at	Medtr1g023730.1	26.10	'misc.cytochrome P450'	0.839304	0.124238	1.57049	0.00428953	cytochrome P450 family protein
Mtr.40407.1.S1_at	Medtr4g077000.1	35.2	'not assigned.unknown'	0.905879	0.0152677	1.57028	2.63307e-05	expressed protein
Mtr.50901.1.S1_at	Medtr8g041710.1	30.2.17	'signalling.receptor kinases.DUF 26'	1.00578	0.0567333	1.56961	0.00107799	Cysteine-rich receptor-like protein kinase 10 Short=Cysteine-rich RLK10; EC=2.7.11.-; AltName: Full=Receptor-like protein kinase 4; Flags: Precursor;
Mtr.8546.1.S1_at	Medtr1g090060.1	26.9	'misc.glutathione S transferases'	0.866491	0.00424165	1.56932	0.00103927	glutathione S-transferase, putative
Mtr.38476.1.S1_at	Medtr5g008460.1	9.6	'mitochondrial electron transport / ATP synthesis.cytochrome c'	0.97033	0.000390517	1.56918	0.000182327	Probable cytochrome c At4g10040
Mtr.44296.1.S1_at	Medtr5g029190.1	10.2.1	'cell wall.cellulose synthesis.cellulose synthase'	1.58852	0.0560314	1.56871	0.0173856	Cellulose synthase-like protein D3 Short=AtCslD3; EC=2.4.1.-; AltName: Full=Protein KOJAK;
Mtr.51761.1.S1_at	Medtr3g077280.1	3.1.2.2	'minor CHO metabolism.raffinose family.raffinose synthases.putative'	1.0567	0.00311822	1.56841	0.0336629	alkaline alpha galactosidase, putative
Mtr.35607.1.S1_at	Not assigned	35.2	'not assigned.unknown'	0.386679	0.242077	1.5681	0.0351368	hypothetical protein predicted by Glimmer/Critica
Mtr.43266.1.S1_at	Medtr2g097620.1	29.5.11.4.2	'protein.degradation.ubiquitin.E3.RING'	0.959037	0.00939482	1.56768	0.000192346	E3 ubiquitin-protein ligase CIP8 EC=6.3.2.-; AltName: Full=COP1-interacting protein 8;
Mtr.42966.1.S1_at	Medtr2g035150.1	20.2.99	'stress.abiotic.unspecified'	1.33651	0.000217249	1.56735	0.000383244	Disease resistance response protein Pi49 AltName: Full=PR10;
Mtr.20657.1.S1_at	Medtr7g076530.1	29.2.1.2.1.21	'protein.synthesis.ribosomal protein.eukaryotic.40S subunit.S21'	0.861494	0.00704732	1.56689	4.0044e-05	40S ribosomal protein S21-2
Mtr.19379.1.S1_s_at	Medtr7g117395.1	29.5.11	'protein.degradation.ubiquitin'	0.741553	0.0289149	1.56626	0.00151181	phosphatidylinositol 3- and 4-kinase family protein / ubiquitin family protein
Mtr.37425.1.S1_at	Medtr2g023930.1	27.3.32	'RNA.regulation of transcription.WRKY domain transcription factor family'	0.926829	0.0100611	1.56436	0.00161758	WRKY transcription factor 6 AltName: Full=WRKY DNA-binding protein 6; Short=AtWRKY6;
Mtr.12925.1.S1_at	Medtr2g090950.1	29.5.11.4.2	'protein.degradation.ubiquitin.E3.RING'	1.43179	0.000204916	1.56377	0.00199092	RING-H2 finger protein ATL3F AltName: Full=RING-H2 finger protein ATL2;
Mtr.43557.1.S1_at	Not assigned	35.2	'not assigned.unknown'	1.6285	0.00133285	1.56066	0.00240643	hypothetical protein predicted by Glimmer/Critica
Mtr.10527.1.S1_at	Medtr1g109200.1	1.3.6	'PS.calvin cyle.aldolase'	1.11186	0.00790714	1.56054	6.10872e-05	fructose-bisphosphate aldolase, putative
Mtr.31164.1.S1_at	Medtr2g013310.1	34.2	'transport.sugars'	0.710022	0.00303695	1.55712	0.000876029	Probable polyol transporter 4
Mtr.28714.1.S1_at	Medtr3g083920.1	16.8.2	'secondary metabolism.flavonoids.chalcones'	1.36173	0.0104006	1.5562	0.00339649	Chalcone synthase 1A EC=2.3.1.74; AltName: Full=Naringenin-chalcone synthase 1A;
Mtr.26800.1.S1_at	Not assigned	35.2	'not assigned.unknown'	0.388912	0.0670678	1.55571	0.0282401	hypothetical protein predicted by Glimmer/Critica
Mtr.8494.1.S1_at	Medtr8g099945.1	20.2.1	'stress.abiotic.heat'	0.852087	0.00480744	1.55516	3.12719e-05	Luminal-binding protein Short=BiP; AltName: Full=78 kDa glucose-regulated protein homolog; AltName: Full=GRP 78; Flags: Precursor;
Mtr.7298.1.S1_at	Medtr3g092435.1	35.2	'not assigned.unknown'	1.27616	0.00877688	1.5531	0.0176706	hypothetical protein predicted by Glimmer/Critica
Mtr.2503.1.S1_s_at	Medtr5g022920.1	29.5.11.4.2	'protein.degradation.ubiquitin.E3.RING'	1.03197	0.00181501	1.55233	0.000290238	RING-H2 finger protein ATL2B AltName: Full=NEP1-interacting protein 2;
Mtr.41843.1.S1_at	Medtr5g094160.1	31.1	'cell.organisation'	0.373277	0.175181	1.55133	0.021961	Fimbrin-1 Short=AtFIM1;
Mtr.35421.1.S1_at	Not assigned	26.9	'misc.glutathione S transferases'	0.490862	0.150109	1.54847	0.0108114	glutathione S-transferase, putative
Mtr.10675.1.S1_at	Medtr5g084930.1	21.1	'redox.thioredoxin'	0.805326	0.00386441	1.5478	7.77728e-05	thioredoxin family protein
Mtr.2285.1.S1_s_at	Medtr7g100530.1	23.4.1	'nucleotide metabolism.phosphotransfer and pyrophosphatases.adenylate kinase'	0.95553	0.00777521	1.5472	0.00301004	adenylate kinase
Mtr.25309.1.S1_at	Medtr5g022920.1	29.5.11.4.2	'protein.degradation.ubiquitin.E3.RING'	1.16399	0.00117925	1.54685	0.000226759	RING-H2 finger protein ATL4M AltName: Full=NEP1-interacting protein 1;
Mtr.43259.1.S1_at	Medtr7g108875.1	10.8.1	'cell wall.pectin*esterases.PME'	1.10875	0.0262539	1.54649	0.00826178	Pectinesterase-2 Short=PE; EC=3.1.1.11; AltName: Full=Pectin methylesterase; Flags: Precursor;
Mtr.29510.1.S1_at	Medtr5g070350.1	35.2	'not assigned.unknown'	0.802671	0.00765124	1.54647	0.000569177	hypothetical protein predicted by Glimmer/Critica
Mtr.49600.1.S1_s_at	Medtr2g098630.2	35.2	'not assigned.unknown'	0.902032	0.012018	1.54594	0.000378911	UPF0558 protein C1orf156 homolog
Mtr.45888.1.S1_s_at	Medtr3g095040.1	27.3.32	'RNA.regulation of transcription.WRKY domain transcription factor family'	1.67273	0.0545348	1.54455	0.00820877	Probable WRKY transcription factor 51 AltName: Full=WRKY DNA-binding protein 51;
Mtr.10943.1.S1_at	Medtr4g088500.1	35.2	'not assigned.unknown'	0.958189	0.0441401	1.54404	0.00078986	expressed protein
Mtr.12432.1.S1_at	Medtr1g027020.1	12.2.1	'N-metabolism.ammonia metabolism.glutamate synthase'	1.05197	0.00050169	1.54362	0.00081669	glutamate synthase
Mtr.37423.1.S1_at	Medtr1g090140.1	29.6	'protein.folding'	0.89034	0.0006936	1.54161	0.000110138	Chaperonin CPN60-2, mitochondrial AltName: Full=HSP60-2; Flags: Precursor;
Mtr.40585.1.S1_at	Not assigned	20.2.2	'stress.abiotic.cold'	0.851583	0.00965398	1.54148	0.0241841	C2 domain-containing protein
Mtr.417.1.S1_s_at	Medtr1g080390.1	35.1	'not assigned.no ontology'	0.281131	0.420639	1.5404	0.00422329	RNA-binding protein 28 AltName: Full=RNA-binding motif protein 28;
Mtr.33129.1.S1_at	Not assigned	29.4	'protein.postranslational modification'	1.03603	0.23165	1.53958	0.0344467	protein phosphatase 2C, putative / PP2C, putative
Mtr.25168.1.S1_at	Medtr5g073460.1	35.1	'not assigned.no ontology'	1.01388	0.159736	1.53913	0.00130163	Exocyst complex component 7 AltName: Full=Exocyst complex component Exo70; Short=rExo70;
Mtr.5486.1.S1_at	Medtr5g055680.3	16.8.4	'secondary metabolism.flavonoids.flavonols'	-0.153899	0.378525	1.53913	0.0346165	Protein SRG1 AltName: Full=Protein SENESCENCE-RELATED GENE 1; Short=AtSRG1;
Mtr.19162.1.S1_at	Medtr1g073180.1	16.2.1.3	'secondary metabolism.phenylpropanoids.lignin biosynthesis.4CL'	0.688256	0.0318753	1.53813	0.00480552	4-coumarate--CoA ligase-like 9 EC=6.2.1.-; AltName: Full=4-coumarate--CoA ligase isoform 4; Short=At4CL4;
Mtr.41124.1.S1_at	Medtr8g467220.1	29.5.11.4.2	'protein.degradation.ubiquitin.E3.RING'	1.02043	0.00652151	1.53811	7.08158e-05	zinc finger (C3HC4-type RING finger) family protein
Mtr.22459.1.S1_at	Medtr8g072610.1	35.2	'not assigned.unknown'	0.751715	0.0381344	1.53685	0.00184179	hypothetical protein predicted by Glimmer/Critica
Mtr.41570.1.S1_s_at	Medtr7g015130.2	35.1	'not assigned.no ontology'	1.0129	0.0765783	1.5353	0.0122354	NLI interacting factor (NIF) family protein
Mtr.26164.1.S1_at	Medtr4g078780.1	29.5.11.20	'protein.degradation.ubiquitin.proteasom'	0.489318	0.0352667	1.53515	0.00505381	26S proteasome non-ATPase regulatory subunit 2 AltName: Full=26S proteasome regulatory subunit RPN1; AltName: Full=26S proteasome regulatory subunit S2; AltName: Full=26S proteasome subunit p97;
Mtr.2889.1.S1_at	Medtr6g093060.1	35.1	'not assigned.no ontology'	0.780323	0.0247363	1.53482	0.00183749	Uncharacterized WD repeat-containing protein C1672.07
Mtr.37418.1.S1_s_at	Medtr4g074930.2	35.2	'not assigned.unknown'	0.478345	0.0453385	1.53392	0.000148636	hypothetical protein predicted by Glimmer/Critica
Mtr.40295.1.S1_at	Medtr3g106250.1	35.2	'not assigned.unknown'	1.18348	0.0100871	1.53369	0.00408009	expressed protein
Mtr.22123.1.S1_at	Medtr4g024370.2	35.2	'not assigned.unknown'	1.28725	0.0308738	1.53266	0.032967	expressed protein
Mtr.48816.1.S1_at	Medtr5g067240.2	35.1	'not assigned.no ontology'	0.982915	0.00822823	1.53205	3.86989e-05	expressed protein
Mtr.33914.1.S1_at	Medtr8g461330.1	17.6.1.13	'hormone metabolism.gibberelin.synthesis-degradation.GA2 oxidase'	0.288723	0.0192607	1.53017	0.018639	gibberellin 2-oxidase, putative / GA2-oxidase, putative
Mtr.46528.1.S1_at	Medtr1g098820.1	35.2	'not assigned.unknown'	0.864962	0.0019007	1.52936	0.00479312	hypothetical protein predicted by Glimmer/Critica
Mtr.43658.1.S1_at	Medtr7g061830.1	31.4	'cell.vesicle transport'	1.06764	0.0082424	1.52931	3.0669e-05	Oxysterol-binding protein 8 AltName: Full=OSBPh;
Mtr.27472.1.S1_s_at	Medtr3g093220.1	35.1	'not assigned.no ontology'	0.733821	0.00240008	1.52793	0.00110254	expressed protein
Mtr.43705.1.S1_at	Medtr6g090615.1	30.2.99	'signalling.receptor kinases.misc'	0.747684	0.184427	1.5266	6.43942e-05	Senescence-induced receptor-like serine/threonine-protein kinase AltName: Full=FLG22-induced receptor-like kinase 1; Flags: Precursor;
Mtr.31944.1.S1_at	Medtr4g099060.1	29.5.11.4.2	'protein.degradation.ubiquitin.E3.RING'	0.75192	0.032283	1.52523	0.00386896	expressed protein
Mtr.23681.1.S1_x_at	Medtr4g124000.2	34.16	'transport.ABC transporters and multidrug resistance systems'	0.36634	0.0333003	1.52476	0.0037661	Multidrug resistance protein 8 AltName: Full=P-glycoprotein 11;
Mtr.13270.1.S1_at	Medtr8g465470.1	30.2.24	'signalling.receptor kinases.S-locus glycoprotein like'	0.472407	0.141315	1.52445	0.000193486	S-locus-specific glycoprotein BS29-1 Flags: Precursor;
Mtr.6543.1.S1_at	Medtr1g053900.1	35.2	'not assigned.unknown'	1.43619	0.025211	1.52412	0.0392835	expressed protein
Mtr.13279.1.S1_at	Medtr3g012060.1	35.2	'not assigned.unknown'	1.32712	0.0273318	1.52355	0.00326916	hypothetical protein predicted by Glimmer/Critica
Mtr.39871.1.S1_at	Medtr8g461110.1	30.2.8.2	'signalling.receptor kinases.leucine rich repeat VIII-2'	0.894625	0.0731062	1.52346	4.72941e-05	leucine-rich repeat family protein / protein kinase family protein
Mtr.13189.1.S1_at	Medtr1g090630.1	35.2	'not assigned.unknown'	0.851702	0.00285615	1.52243	0.000124664	expressed protein
Mtr.9578.1.S1_at	Medtr3g091650.1	35.2	'not assigned.unknown'	0.420093	0.394456	1.52158	0.00767319	hypothetical protein
Mtr.33253.1.S1_at	Medtr1g032930.1	30.2.17	'signalling.receptor kinases.DUF 26'	1.04657	0.00123858	1.52135	0.00197753	Putative cysteine-rich receptor-like protein kinase 32 Short=Cysteine-rich RLK32; EC=2.7.11.-; Flags: Precursor;
Mtr.12481.1.S1_at	Medtr2g080260.1	33.2	'development.late embryogenesis abundant'	1.35119	0.386779	1.52108	0.0762474	similar to root cap protein
Mtr.44365.1.S1_s_at	Medtr4g127160.1	35.2	'not assigned.unknown'	0.41077	0.420463	1.51986	0.00402309	hypothetical protein predicted by Glimmer/Critica
Mtr.46130.1.S1_at	Medtr4g022570.1	31.4	'cell.vesicle transport'	0.962858	0.033313	1.51964	0.000461527	Vesicle-associated membrane protein 725 Short=AtVAMP725;
Mtr.45000.1.S1_at	Medtr4g129270.2	3.2.3	'minor CHO metabolism.trehalose.potential TPS/TPP'	0.617829	0.0119689	1.5191	0.00804482	Probable alpha,alpha-trehalose-phosphate synthase [UDP-forming] 11 EC=2.4.1.15; AltName: Full=Trehalose-6-phosphate synthase 11; Short=AtTPS11;
Mtr.40598.1.S1_at	Medtr2g079630.1	35.1	'not assigned.no ontology'	0.998152	0.0268018	1.51753	0.0189213	CBS domain-containing protein
Mtr.4035.1.S1_at	Medtr4g078640.1	27.3.67	'RNA.regulation of transcription.putative transcription regulator'	0.735102	0.0154849	1.51746	0.00759007	FtsJ-like methyltransferase family protein
Mtr.3658.1.S1_at	Medtr7g103900.1	35.2	'not assigned.unknown'	0.42655	0.0908141	1.51735	0.0188128	expressed protein
Mtr.12757.1.S1_at	Medtr7g094750.1	35.2	'not assigned.unknown'	1.0041	0.0120852	1.51704	0.00278689	expressed protein
Mtr.44019.1.S1_at	Medtr5g083780.1	35.2	'not assigned.unknown'	0.673802	0.294963	1.51497	0.000362493	Uncharacterized protein At2g40430
Mtr.38464.1.S1_at	Medtr4g074160.1	28.1	'DNA.synthesis/chromatin structure'	0.741746	0.0236598	1.51431	0.00893453	dyskeratosis congenita 1, dyskerin
Mtr.41848.1.S1_at	Medtr5g012920.1	11.9.4.2	'lipid metabolism.lipid degradation.beta-oxidation.acyl CoA DH'	0.935362	8.91285e-05	1.51342	6.4977e-05	acyl-Coenzyme A oxidase 1, palmitoyl
Mtr.14901.1.S1_at	Medtr2g087660.2	20.2.1	'stress.abiotic.heat'	0.887544	0.0123502	1.51329	0.00213581	DnaJ protein homolog 2
Mtr.42830.1.S1_at	Medtr7g067380.1	11.3	'lipid metabolism.Phospholipid synthesis'	0.500858	0.134477	1.51201	0.0114982	Glycerol-3-phosphate acyltransferase 6 Short=AtGPAT6; EC=2.3.1.15;
Mtr.27351.1.S1_at	Medtr7g073230.1	29.4.1.57	'protein.postranslational modification.kinase.receptor like cytoplasmatic kinase VII'	1.03671	0.0288526	1.51071	0.000522605	Probable serine/threonine-protein kinase NAK EC=2.7.11.1;
Mtr.23863.1.S1_at	Medtr3g009020.1	35.2	'not assigned.unknown'	1.22163	0.0287639	1.51068	0.000711306	Has a broad specificity for beta-1,3-linkages as well as beta-1,6-linkages, and also for other beta-glucosidic linked substrates, such as cellobiose.
Mtr.4425.1.S1_at	Medtr7g094100.2	30.2.23	'signalling.receptor kinases.RKF3 like'	0.809504	0.0242699	1.50996	0.00442597	Ser/Thr protein kinase-like protein
Mtr.8658.1.S1_at	Medtr5g022580.1	13.1.6.1.2	'amino acid metabolism.synthesis.aromatic aa.chorismate.3-dehydroquinate synthase'	0.942723	0.00533268	1.50931	0.000126518	3-dehydroquinate synthase
Mtr.51378.1.S1_at	Medtr8g058330.1	29.3.4.99	'protein.targeting.secretory pathway.unspecified'	0.943895	0.0118826	1.509	1.08536e-06	Protein transport protein Sec61 subunit alpha AltName: Full=Secretory 61 complex alpha subunit;
Mtr.42255.1.S1_at	Medtr8g096440.1	17.2.3	'hormone metabolism.auxin.induced-regulated-responsive-activated'	0.970407	0.0452573	1.50872	0.0245191	auxin-induced (indole-3-acetic acid induced) protein family
Mtr.13505.1.S1_at	Medtr5g017980.3	27.3.20	'RNA.regulation of transcription.G2-like transcription factor family, GARP'	0.286414	0.247143	1.50816	0.0495933	myb family transcription factor
Mtr.5830.1.S1_s_at	Medtr7g103620.2	4.12	'glycolysis.enolase'	0.987313	0.00609513	1.50783	0.00246829	enolase
Mtr.43438.1.S1_at	Medtr8g100065.2	17.1.3	'hormone metabolism.abscisic acid.induced-regulated-responsive-activated'	1.16505	0.0596993	1.50689	2.81618e-05	Putative GEM-like protein 8
Mtr.42141.1.S1_at	Medtr3g094630.1	26.12	'misc.peroxidases'	0.893078	0.0205462	1.50665	0.0156237	peroxidase, putative
Mtr.46316.1.S1_at	Medtr2g103560.1	27.3.99	'RNA.regulation of transcription.unclassified'	0.852277	0.228117	1.50584	0.00479611	Protein MAK16 homolog A AltName: Full=MAK16-like protein A;
Mtr.45384.1.S1_at	Medtr4g084950.1	35.2	'not assigned.unknown'	0.831612	0.000320524	1.50573	0.000650721	hypothetical protein predicted by Glimmer/Critica
Mtr.10029.1.S1_s_at	Medtr5g032720.1	34.99	'transport.misc'	1.11487	0.000431552	1.50492	0.000261872	Protein TRANSPARENT TESTA 12
Mtr.8880.1.S1_at	Not assigned	35.2	'not assigned.unknown'	0.971166	0.0410403	1.5034	0.000557886	hypothetical protein predicted by Glimmer/Critica
Mtr.33638.1.S1_at	Not assigned	35.2	'not assigned.unknown'	0.10726	0.359966	1.50261	0.0072914	hypothetical protein predicted by Glimmer/Critica
Mtr.14428.1.S1_x_at	Medtr3g083920.1	16.8.2	'secondary metabolism.flavonoids.chalcones'	1.42821	0.0149238	1.50241	0.0141813	chalcone and stilbene synthase family protein
Mtr.12336.1.S1_at	Medtr0003s0090.1	20.1.7	'stress.biotic.PR-proteins'	0.373516	0.195376	1.50173	0.0478092	TMV resistance protein N
Mtr.28439.1.S1_at	Medtr3g067780.1	35.2	'not assigned.unknown'	0.385694	0.260081	1.50084	3.85088e-05	Serine/threonine-protein kinase BIK1 EC=2.7.11.1; AltName: Full=Protein BOTRYTIS-INDUCED KINASE 1;
Mtr.45843.1.S1_at	Medtr4g092820.1	19.2	'tetrapyrrole synthesis.glu-tRNA reductase'	0.867646	0.0469343	1.49933	0.00212434	glutamyl tRNA reductase
Mtr.26629.1.S1_at	Not assigned	27.1.19	'RNA.processing.ribonucleases'	1.06693	0.00330521	1.49902	0.0060431	CCR4-NOT transcription complex subunit 8 AltName: Full=CCR4-associated factor 8; AltName: Full=CAF1-like protein; AltName: Full=CALIFp; AltName: Full=CAF2;
Mtr.5111.1.S1_at	Medtr5g061880.1	34.6	'transport.sulphate'	0.778309	0.114712	1.49893	0.0342354	Sulfate transporter 1.3
Mtr.7638.1.S1_at	Medtr4g076255.1	26.4	'misc.beta 1,3 glucan hydrolases'	2.30234	0.00618049	1.49874	0.0139654	Glucan endo-1,3-beta-glucosidase, basic vacuolar isoform EC=3.2.1.39; AltName: Full=(1->3)-beta-glucan endohydrolase; Short=(1->3)-beta-glucanase; AltName: Full=Beta-1,3-endoglucanase; Contains: RecName: Full=Glucan endo-1,3-beta-glucosidase minor form 3; Contains: RecName: Full=Glucan endo-1,3-beta-glucosidase minor form 2; Contains: RecName: Full=Glucan endo-1,3-beta-glucosidase minor form 1; C…
Mtr.48882.1.S1_at	Medtr5g006560.3	29.4	'protein.postranslational modification'	0.6103	0.0138674	1.4986	0.000896586	Serine/threonine-protein kinase HT1 EC=2.7.11.1; AltName: Full=High leaf temperature protein 1;
Mtr.14281.1.S1_at	Medtr3g014180.1	35.2	'not assigned.unknown'	1.13951	0.0372973	1.4985	0.00165913	hypothetical protein predicted by Glimmer/Critica
Mtr.11779.1.S1_at	Medtr1g089180.1	35.2	'not assigned.unknown'	0.910823	0.036376	1.49836	0.00101532	hypothetical protein
Mtr.18283.1.S1_at	Medtr5g017110.1	29.4	'protein.postranslational modification'	0.878929	0.041605	1.49823	0.0362737	Mitogen-activated protein kinase kinase kinase 2 EC=2.7.11.25; AltName: Full=Arabidopsis NPK1-related protein kinase 2;
Mtr.15739.1.S1_s_at	Medtr1g098510.1	35.2	'not assigned.unknown'	0.577517	0.000951013	1.49733	0.00437372	expressed protein
Mtr.45297.1.S1_at	Medtr2g080030.1	35.2	'not assigned.unknown'	1.04426	0.0077625	1.49699	0.000443778	hypothetical protein predicted by Glimmer/Critica
Mtr.10311.1.S1_at	Medtr2g035190.1	20.2.99	'stress.abiotic.unspecified'	0.846935	0.00656418	1.49672	0.0102495	ABA-responsive protein ABR17
Mtr.14566.1.S1_at	Medtr8g068110.1	10.6.3	'cell wall.degradation.pectate lyases and polygalacturonases'	0.654535	0.117579	1.49553	0.00135592	Rhamnogalacturonate lyase Short=Rhamnogalacturonase; EC=4.2.2.-; Flags: Precursor;
Mtr.15028.1.S1_at	Medtr4g024630.2	1.3.8	'PS.calvin cyle.transketolase'	0.882531	0.00267558	1.49462	0.00244686	transketolase
Mtr.50685.1.S1_at	Medtr4g092920.2	20.2.1	'stress.abiotic.heat'	0.837832	0.010238	1.49444	0.00123038	Chaperone protein dnaK AltName: Full=Heat shock protein 70; AltName: Full=Heat shock 70 kDa protein; AltName: Full=HSP70;
Mtr.37973.1.S1_at	Medtr1g098460.1	27.3.3	'RNA.regulation of transcription.AP2/EREBP, APETALA2/Ethylene-responsive element binding protein family'	0.712825	0.00601892	1.49322	0.00405953	Ethylene-responsive transcription factor ABR1 AltName: Full=Protein ABA REPRESSOR 1;
Mtr.2720.1.S1_at	Medtr6g093060.1	35.1	'not assigned.no ontology'	0.80338	0.00789045	1.49318	0.00466879	transducin family protein / WD-40 repeat family protein
Mtr.19994.1.S1_at	Medtr2g087390.1	35.2	'not assigned.unknown'	0.385761	0.135486	1.49309	0.00489696	expressed protein
Mtr.15228.1.S1_s_at	Medtr4g070910.1	27.3.67	'RNA.regulation of transcription.putative transcription regulator'	0.72352	0.0933398	1.49261	0.00366635	Probable nucleolar protein NOP5-1 AltName: Full=Nucleolar protein NOP58-1; AltName: Full=NOP58-like protein F108; AltName: Full=MAR-binding NOP56/58 homolog 1;
Mtr.40798.1.S1_at	Medtr7g070240.2	35.2	'not assigned.unknown'	0.553638	0.128451	1.49218	0.000762456	Nucleolar complex protein 3 homolog Short=NOC3 protein homolog; AltName: Full=NOC3-like protein; AltName: Full=Nucleolar complex-associated protein 3-like protein;
Mtr.45080.1.S1_at	Medtr7g070050.1	35.2	'not assigned.unknown'	1.14525	0.0287564	1.49146	0.00209599	expressed protein
Mtr.4438.1.S1_x_at	Not assigned	26.22	'misc.short chain dehydrogenase/reductase (SDR)'	1.14698	0.0346488	1.49012	0.0677512	WW domain-containing oxidoreductase EC=1.1.1.-;
Mtr.38620.1.S1_at	Medtr1g030740.1	35.2	'not assigned.unknown'	0.74273	0.0302802	1.49006	0.0126922	Uncharacterized protein At1g66480
Mtr.27443.1.S1_at	Medtr3g082200.3	29.5.1	'protein.degradation.subtilases'	1.0926	0.00707145	1.48992	0.000323652	Subtilisin-like protease EC=3.4.21.-; AltName: Full=Cucumisin-like serine protease; Flags: Precursor;
Mtr.9589.1.S1_at	Medtr7g090710.1	29.4	'protein.postranslational modification'	0.0479176	0.39741	1.48913	0.0021443	similar to RIO kinase 1 isoform 1
Mtr.45912.1.S1_at	Medtr5g075570.1	27.3.3	'RNA.regulation of transcription.AP2/EREBP, APETALA2/Ethylene-responsive element binding protein family'	0.809465	0.0118628	1.48777	0.00379432	Pathogenesis-related genes transcriptional activator PTI6 AltName: Full=PTO-interacting protein 6;
Mtr.42731.1.S1_at	Medtr2g013370.1	35.2	'not assigned.unknown'	0.506989	0.0819742	1.48748	0.00187304	hypothetical protein predicted by Glimmer/Critica
Mtr.2491.1.S1_at	Medtr3g111150.1	29.5.5	'protein.degradation.serine protease'	0.801057	0.103141	1.48697	0.00247874	Serpin-ZX AltName: Full=ArathZx; AltName: Full=Serpin-1; AltName: Full=AtSerpin1;
Mtr.43291.1.S1_at	Medtr2g086560.1	30.3	'signalling.calcium'	0.870415	0.00161562	1.48627	0.00697243	Probable calcium-binding protein CML48 AltName: Full=Calmodulin-like protein 48;
Mtr.27913.1.S1_at	Medtr6g088450.1	34.2	'transport.sugars'	0.566382	0.00278541	1.48622	0.00619243	Polyol transporter 5 AltName: Full=Sugar-proton symporter PLT5; AltName: Full=Protein POLYOL TRANSPORTER 5; Short=AtPLT5;
Mtr.26280.1.S1_s_at	Medtr7g090190.1	33.99	'development.unspecified'	0.963693	0.0132342	1.48603	0.00613552	embryo-abundant protein-related
Mtr.14845.1.S1_s_at	Medtr8g039690.1	35.1	'not assigned.no ontology'	0.97689	0.000889019	1.48578	0.00288903	Nudix hydrolase 16, mitochondrial Short=AtNUDT16; EC=3.6.1.-; Flags: Precursor;
Mtr.28475.1.S1_at	Medtr5g011820.1	35.2	'not assigned.unknown'	1.30012	0.0406167	1.4856	0.00269455	expressed protein
Mtr.40290.1.S1_at	Not assigned	35.2	'not assigned.unknown'	0.371013	0.114779	1.48547	0.0494663	embryo-abundant protein-related
Mtr.46011.1.S1_at	Medtr4g075230.1	35.2	'not assigned.unknown'	1.63505	0.068825	1.48539	0.0420986	hypothetical protein predicted by Glimmer/Critica
Mtr.27318.1.S1_at	Medtr1g115400.1	35.2	'not assigned.unknown'	0.57541	0.0271628	1.48511	0.0419632	hypothetical protein predicted by Glimmer/Critica
Mtr.2344.1.S1_at	Medtr1g101190.2	35.2	'not assigned.unknown'	0.0318223	0.64918	1.48478	0.0358036	hypothetical protein predicted by Glimmer/Critica
Mtr.16728.1.S1_at	Medtr1g114000.1	27.1	'RNA.processing'	0.889316	0.00836558	1.48427	0.000433541	rRNA 2'-O-methyltransferase fibrillarin 2 EC=2.1.1.-; AltName: Full=Fibrillarin-like protein 2;
Mtr.33279.1.S1_at	Medtr1g085750.1	27.3.40	'RNA.regulation of transcription.Aux/IAA family'	0.725868	0.0947056	1.48263	0.00863489	Auxin-responsive protein IAA30 AltName: Full=Indoleacetic acid-induced protein 30;
Mtr.24258.1.S1_s_at	Medtr8g018320.1	35.2	'not assigned.unknown'	0.226352	0.171572	1.48235	0.00403892	expressed protein
Mtr.267.1.S1_at	Medtr5g022990.1	35.2	'not assigned.unknown'	1.20846	0.00200671	1.48067	0.000853672	expressed protein
Mtr.12229.1.S1_s_at	Medtr2g436100.1	35.2	'not assigned.unknown'	0.881505	0.03183	1.48033	0.00622657	hypothetical protein predicted by Glimmer/Critica
Mtr.26293.1.S1_s_at	Medtr5g086030.1	29.4.1.57	'protein.postranslational modification.kinase.receptor like cytoplasmatic kinase VII'	1.09374	0.0674607	1.47923	0.0169048	Protein STRUBBELIG-RECEPTOR FAMILY 8 AltName: Full=Leucine-rich repeat receptor kinase-like protein SRF8; Flags: Precursor;
Mtr.16411.1.S1_at	Not assigned	28.1.1.4	'DNA.synthesis/chromatin structure.retrotransposon/transposase.hat-like transposase'	0.439376	0.0644698	1.47767	0.0236392	Putative AC transposase AltName: Full=ORFA;
Mtr.39308.1.S1_s_at	Medtr3g077870.1	35.1	'not assigned.no ontology'	0.54228	0.0293006	1.47583	0.0196501	expressed protein
Mtr.40695.1.S1_s_at	Medtr3g064420.1	11.1.8	'lipid metabolism.FA synthesis and FA elongation.acyl coa ligase'	0.756187	0.0950431	1.47495	0.0102453	2-succinylbenzoate--CoA ligase EC=6.2.1.26; AltName: Full=OSB-CoA synthetase; AltName: Full=o-succinylbenzoyl-CoA synthetase;
Mtr.45008.1.S1_at	Medtr2g090410.1	30.2.17	'signalling.receptor kinases.DUF 26'	0.988798	0.155484	1.47456	0.00111242	Cysteine-rich receptor-like protein kinase 42 Short=Cysteine-rich RLK42; EC=2.7.11.-; Flags: Precursor;
Mtr.40217.1.S1_at	Medtr3g118030.1	29.2.1.2.2.5	'protein.synthesis.ribosomal protein.eukaryotic.60S subunit.L5'	0.871677	0.00606363	1.47395	0.000241391	60S ribosomal protein L5-2
Mtr.15963.1.S1_at	Medtr6g087590.1	27.3.17	'RNA.regulation of transcription.CPP(Zn),CPP1-related transcription factor family'	0.920568	0.0582611	1.47247	0.000804994	Protein lin-54 homolog
Mtr.6919.1.S1_s_at	Medtr2g070070.1	26.9	'misc.glutathione S transferases'	0.177957	0.225796	1.46956	0.0461126	Lactoylglutathione lyase EC=4.4.1.5; AltName: Full=Methylglyoxalase; AltName: Full=Aldoketomutase; AltName: Full=Glyoxalase I;
Mtr.37078.1.S1_at	Medtr8g092060.2	35.2	'not assigned.unknown'	0.964066	0.00494775	1.46824	0.00186402	hypothetical protein predicted by Glimmer/Critica
Mtr.12708.1.S1_at	Medtr3g116840.1	16.8.5	'secondary metabolism.flavonoids.isoflavonols'	0.662234	0.0169603	1.46809	0.00199596	isoflavone reductase, putative
Mtr.12424.1.S1_at	Medtr7g093850.1	20.1.7	'stress.biotic.PR-proteins'	1.36084	0.00384548	1.46762	0.00874253	disease resistance-responsive family protein
Mtr.30678.1.S1_at	Not assigned	35.2	'not assigned.unknown'	0.0576222	0.0277245	1.46733	0.000573311	hypothetical protein predicted by Glimmer/Critica
Mtr.7854.1.S1_at	Medtr6g037220.1	35.2	'not assigned.unknown'	1.03791	0.0491113	1.46681	0.00303033	Abscisic stress-ripening protein 1
Mtr.10319.1.S1_at	Medtr2g035210.1	20.2.99	'stress.abiotic.unspecified'	0.98126	0.0154061	1.4666	0.000739326	ABA-responsive protein ABR17
Mtr.20187.1.S1_at	Medtr5g007713.1	16.8.2	'secondary metabolism.flavonoids.chalcones'	1.16671	0.000203193	1.46588	0.00184659	chalcone and stilbene synthase family protein
Mtr.38482.1.S1_at	Medtr5g011800.1	35.2	'not assigned.unknown'	0.862875	0.0253687	1.46572	0.000485366	expressed protein
Mtr.10619.1.S1_at	Medtr1g112660.4	35.2	'not assigned.unknown'	0.686375	0.0963164	1.46569	4.80329e-05	expressed protein
Mtr.1437.1.S1_at	Medtr4g022290.1	35.2	'not assigned.unknown'	0.0762906	0.252861	1.46557	0.00239622	hypothetical protein predicted by Glimmer/Critica
Mtr.32115.1.S1_at	Medtr3g118030.1	29.2.1.2.2.5	'protein.synthesis.ribosomal protein.eukaryotic.60S subunit.L5'	0.777107	0.0042164	1.46541	0.00171859	60S ribosomal protein L5
Mtr.44092.1.S1_at	Medtr3g460700.1	28.1	'DNA.synthesis/chromatin structure'	0.72146	0.0180065	1.46525	0.00549369	nucleolar protein 1, 120kDa
Mtr.48368.1.S1_at	Medtr1g072140.1	35.1	'not assigned.no ontology'	0.578809	0.0321352	1.46437	0.000383815	WD repeat-containing protein 5
Mtr.18298.1.S1_at	Medtr6g068970.1	30.2.11	'signalling.receptor kinases.leucine rich repeat XI'	0.870965	0.114813	1.46405	0.000910165	leucine-rich repeat transmembrane protein kinase, putative
Mtr.43923.1.S1_at	Medtr4g008170.2	30.3	'signalling.calcium'	1.10551	0.0116255	1.46374	0.00115988	calcium-transporting ATPase
Mtr.50002.1.S1_at	Medtr7g090035.1	35.2	'not assigned.unknown'	0.894024	0.0250097	1.46345	0.0133042	hypothetical protein predicted by Glimmer/Critica
Mtr.30504.1.S1_x_at	Medtr1g027640.1	35.2	'not assigned.unknown'	1.55911	0.0200122	1.46316	0.00441815	hypothetical protein predicted by Glimmer/Critica
Mtr.7213.1.S1_at	Medtr3g085510.1	29.3.99	'protein.targeting.unknown'	0.821148	0.00543217	1.46309	0.00443252	Probable signal peptidase complex subunit 1 EC=3.4.-.-; AltName: Full=Microsomal signal peptidase 12 kDa subunit; Short=SPase 12 kDa subunit;
Mtr.692.1.S1_at	Medtr4g091240.1	9.2.2	'mitochondrial electron transport / ATP synthesis.NADH-DH.type II.external'	1.0211	0.00224798	1.46194	3.1649e-06	NADH dehydrogenase-related
Mtr.13499.1.S1_at	Medtr1g098510.1	35.2	'not assigned.unknown'	0.405303	0.0207681	1.4607	0.00494022	expressed protein
Mtr.39166.1.S1_at	Medtr2g007780.1	29.2.1.2.2.80	'protein.synthesis.ribosomal protein.eukaryotic.60S subunit.P0'	0.687608	0.0160737	1.46062	0.00266194	mRNA turnover protein 4 homolog
Mtr.14380.1.S1_at	Medtr7g010160.1	29.2.1.2.2.34	'protein.synthesis.ribosomal protein.eukaryotic.60S subunit.L34'	0.503269	0.138665	1.45963	0.00233512	expressed protein
Mtr.41017.1.S1_at	Medtr7g090890.1	35.2	'not assigned.unknown'	0.991504	0.000684428	1.45959	0.000489495	expressed protein
Mtr.24731.1.S1_at	Medtr8g073850.1	20.1.7	'stress.biotic.PR-proteins'	0.334286	0.191349	1.45939	0.0247122	hypothetical protein
Mtr.43723.1.S1_at	Medtr5g058140.1	34.99	'transport.misc'	0.799771	0.000222883	1.4589	0.00164875	Transmembrane emp24 domain-containing protein 10 AltName: Full=21 kDa transmembrane-trafficking protein; AltName: Full=Transmembrane protein Tmp21; Flags: Precursor;
Mtr.10663.1.S1_at	Medtr1g060590.1	30.3	'signalling.calcium'	1.06017	0.00111124	1.4582	0.00392001	calmodulin-binding family protein
Mtr.16851.1.S1_at	Medtr2g081520.4	30.2.17	'signalling.receptor kinases.DUF 26'	0.947902	0.212969	1.45764	0.00173751	Putative serine/threonine-protein kinase receptor EC=2.7.11.1; AltName: Full=S-receptor kinase; Short=SRK; Flags: Precursor;
Mtr.42517.1.S1_at	Not assigned	35.2	'not assigned.unknown'	0.675348	0.0341721	1.45763	0.0284432	expressed protein
Mtr.16909.1.S1_s_at	Medtr4g097180.2	35.2	'not assigned.unknown'	0.977293	0.00367806	1.45692	0.00103856	hypothetical protein predicted by Glimmer/Critica
Mtr.24211.1.S1_at	Medtr1g102240.1	34.12	'transport.metal'	0.898548	0.0781371	1.45646	0.0039735	hypothetical protein predicted by Glimmer/Critica
Mtr.44436.1.S1_at	Medtr2g014760.1	21.4	'redox.glutaredoxins'	1.34478	0.013434	1.45564	0.00518428	Glutaredoxin-C9 Short=AtGrxC9;
Mtr.34597.1.S1_s_at	Medtr8g094600.1	35.2	'not assigned.unknown'	0.644013	0.0119705	1.4554	0.00592232	hypothetical protein predicted by Glimmer/Critica
Mtr.9246.1.S1_at	Medtr2g083690.1	29.3.2	'protein.targeting.mitochondria'	0.679311	0.0909078	1.45469	0.000942929	mitochondrial import inner membrane translocase subunit TIM44, putative
Mtr.41777.1.S1_at	Medtr4g099400.1	10.7	'cell wall.modification'	0.610246	0.0572741	1.45351	0.000822785	Expansin-like B1 Short=AtEXLB1; Short=At-EXPR1; Short=AtEXPR1; AltName: Full=Ath-ExpBeta-3.1; Flags: Precursor;
Mtr.12311.1.S1_at	Medtr6g043240.1	26.12	'misc.peroxidases'	1.10416	0.00218037	1.45221	0.000284133	peroxidase, putative
Mtr.46661.1.S1_x_at	Medtr3g064110.1	30.2.17	'signalling.receptor kinases.DUF 26'	0.855846	0.0782553	1.4513	0.00520421	Cysteine-rich receptor-like protein kinase 2 Short=Cysteine-rich RLK2; EC=2.7.11.-; Flags: Precursor;
Mtr.44117.1.S1_at	Medtr3g086600.1	35.2	'not assigned.unknown'	0.672308	0.241408	1.45021	0.000686202	expressed protein
Mtr.32806.1.S1_at	Medtr5g080880.1	35.1	'not assigned.no ontology'	0.858508	0.0292215	1.44989	0.00223126	Uncharacterized protein At2g39795, mitochondrial Flags: Precursor;
Mtr.24896.1.S1_at	Medtr1g087150.1	29.5.11.4.2	'protein.degradation.ubiquitin.E3.RING'	0.589614	0.0701046	1.44944	0.0201034	zinc finger (C3HC4-type RING finger) family protein
Mtr.27923.1.S1_s_at	Medtr5g065580.1	35.2	'not assigned.unknown'	0.882002	0.0568872	1.44911	0.000888404	expressed protein
Mtr.37412.1.S1_s_at	Medtr3g093980.3	16.8.2	'secondary metabolism.flavonoids.chalcones'	1.088	2.61537e-05	1.44856	0.000710778	Chalcone--flavonone isomerase Short=Chalcone isomerase; EC=5.5.1.6;
Mtr.42968.1.S1_at	Medtr2g035120.1	20.2.99	'stress.abiotic.unspecified'	1.55235	0.0140026	1.44765	0.0254983	alpha-L-fucosidase
Mtr.41058.1.S1_at	Medtr5g087520.1	35.2	'not assigned.unknown'	0.616503	0.00650966	1.44689	0.00471393	Ribosomal RNA assembly protein mis3
Mtr.4053.1.S1_at	Medtr7g073230.1	29.4.1.57	'protein.postranslational modification.kinase.receptor like cytoplasmatic kinase VII'	1.00609	0.0388069	1.44669	0.000488782	Protein kinase APK1A, chloroplastic EC=2.7.11.1; Flags: Precursor;
Mtr.16114.1.S1_at	Not assigned	35.2	'not assigned.unknown'	1.20595	0.037028	1.44621	0.00460578	hypothetical protein predicted by Glimmer/Critica
Mtr.43048.1.S1_at	Not assigned	35.2	'not assigned.unknown'	1.46168	0.0333812	1.44525	0.147344	hypothetical protein predicted by Glimmer/Critica
Mtr.18649.1.S1_s_at	Medtr2g034440.1	26.4	'misc.beta 1,3 glucan hydrolases'	1.01709	0.0175163	1.44469	0.00615699	glycosyl hydrolase family 17 protein
Mtr.22118.1.S1_s_at	Medtr4g024620.1	13.1.6.1.6	'amino acid metabolism.synthesis.aromatic aa.chorismate.5-enolpyruvylshikimate-3-phosphate synthase'	0.854304	0.00302406	1.44452	0.000765598	3-phosphoshikimate 1-carboxyvinyltransferase
Mtr.48791.1.S1_at	Medtr2g101660.1	35.1	'not assigned.no ontology'	1.11694	0.0190979	1.44339	0.0069862	Uncharacterized protein At1g14870
Mtr.37417.1.S1_s_at	Medtr4g074930.4	35.1	'not assigned.no ontology'	0.465292	0.0780974	1.44278	0.00133336	nucleolin, putative
Mtr.40355.1.S1_at	Medtr4g077190.1	14.3	'S-assimilation.sulfite redox'	0.80928	0.000750856	1.44229	8.84245e-05	ferredoxin-sulfite reductase
Mtr.39518.1.S1_at	Medtr3g074980.1	29.3.1	'protein.targeting.nucleus'	1.02646	0.0174408	1.44099	0.00402304	expressed protein
Mtr.43003.1.S1_at	Medtr1g045410.1	29.2.1.2.2.141	'protein.synthesis.ribosomal protein.eukaryotic.60S subunit.L4/L1'	0.896093	0.00462819	1.44078	0.000612149	60S ribosomal protein L4-1 Short=L1;
Mtr.51021.1.S1_s_at	Medtr8g104520.1	30.2.17	'signalling.receptor kinases.DUF 26'	0.795591	0.113616	1.44062	0.00157706	Putative cysteine-rich receptor-like protein kinase 39 Short=Cysteine-rich RLK39; EC=2.7.11.-; Flags: Precursor;
Mtr.34762.1.S1_s_at	Medtr7g112000.1	35.2	'not assigned.unknown'	1.21864	0.056572	1.44041	0.0023121	hypothetical protein predicted by Glimmer/Critica
Mtr.35652.1.S1_at	Medtr2g031270.1	20.2.99	'stress.abiotic.unspecified'	1.16378	0.000451967	1.4402	0.00262149	Germin-like protein subfamily 1 member 7 Flags: Precursor;
Mtr.50247.1.S1_at	Medtr5g006070.1	34.2	'transport.sugars'	1.02582	0.0154474	1.43901	0.00591164	Sugar transport protein 13 AltName: Full=Hexose transporter 13; AltName: Full=Multicopy suppressor of snf4 deficiency protein 1;
Mtr.38153.1.S1_at	Medtr2g035480.2	35.1	'not assigned.no ontology'	0.628076	0.041562	1.43873	0.0008105	MOSC domain-containing protein 2, mitochondrial EC=1.-.-.-; Flags: Precursor;
Mtr.13611.1.S1_at	Medtr1g086670.1	35.2	'not assigned.unknown'	0.877525	0.00177445	1.43866	0.0164983	hypothetical protein predicted by Glimmer/Critica
Mtr.20488.1.S1_at	Medtr8g095110.1	35.2	'not assigned.unknown'	0.985966	4.85701e-05	1.43858	0.000383869	expressed protein
Mtr.26648.1.S1_a_at	Medtr2g076210.1	29.5.11.4.3.2	'protein.degradation.ubiquitin.E3.SCF.FBOX'	0.920223	0.014664	1.4384	0.000912183	Tubby-like F-box protein 7 Short=AtTLP7;
Mtr.13094.1.S1_at	Medtr8g090215.1	30.5	'signalling.G-proteins'	0.838913	0.00977295	1.43782	0.00236988	Ras-related protein RABH1B
Mtr.49053.1.S1_s_at	Medtr3g110530.1	35.2	'not assigned.unknown'	0.956947	0.096665	1.43713	0.000199185	expressed protein
Mtr.48346.1.S1_at	Medtr6g083860.2	20.1.7	'stress.biotic.PR-proteins'	-0.175207	0.306418	1.4371	0.00407373	TMV resistance protein N
Mtr.12060.1.S1_at	Medtr3g018790.1	31.1	'cell.organisation'	0.815722	0.139416	1.43697	0.0194325	Annexin-like protein RJ4
Mtr.10517.1.S1_at	Medtr4g122260.1	30.3	'signalling.calcium'	0.870253	0.0120811	1.43683	0.00467227	Calmodulin-4 AltName: Full=Calcium-binding protein Dd112;
Mtr.30728.1.S1_at	Medtr5g010260.1	27.3.67	'RNA.regulation of transcription.putative transcription regulator'	0.770847	0.125535	1.43655	0.0016013	Probable nucleolar protein NOP5-2 AltName: Full=Nucleolar protein NOP58-2; AltName: Full=MAR-binding NOP56/58 homolog 2;
Mtr.37612.1.S1_at	Not assigned	35.2	'not assigned.unknown'	0.771626	0.0100298	1.43554	2.0549e-05	Myosin heavy chain, striated muscle
Mtr.4852.1.S1_at	Medtr8g059615.1	35.2	'not assigned.unknown'	1.282	0.0486449	1.43514	0.00115664	hypothetical protein predicted by Glimmer/Critica
Mtr.13760.1.S1_at	Medtr3g112090.1	29.2.2	'protein.synthesis.misc ribososomal protein'	0.935675	0.00181609	1.43344	0.00204441	60S ribosome subunit biogenesis protein NIP7 homolog
Mtr.8561.1.S1_at	Medtr1g090130.1	29.6	'protein.folding'	0.831431	0.00237598	1.43342	0.00286502	Chaperonin CPN60-2, mitochondrial AltName: Full=HSP60-2; Flags: Precursor;
Mtr.40010.1.S1_at	Medtr6g033955.1	20.2.1	'stress.abiotic.heat'	-0.204028	0.34017	1.43263	0.0402917	Heat shock cognate 70 kDa protein 1 Short=Hsc70.1;
Mtr.40940.1.S1_s_at	Medtr4g075150.1	29.5.5	'protein.degradation.serine protease'	0.432694	0.124274	1.43176	0.00675793	serine carboxypeptidase S10 family protein
Mtr.2719.1.S1_at	Medtr1g044135.1	35.2	'not assigned.unknown'	0.779098	0.0237415	1.43164	0.000144774	expressed protein
Mtr.9132.1.S1_at	Medtr8g098940.1	35.1	'not assigned.no ontology'	0.829839	0.0093409	1.43109	0.00450901	D111/G-patch domain-containing protein
Mtr.31946.1.S1_at	Medtr8g059615.1	30.2.17	'signalling.receptor kinases.DUF 26'	0.710642	0.244091	1.43076	0.0055503	Cysteine-rich receptor-like protein kinase 41 Short=Cysteine-rich RLK41; EC=2.7.11.-; Flags: Precursor;
Mtr.37018.1.S1_at	Not assigned	26.2	'misc.UDP glucosyl and glucoronyl transferases'	0.622744	0.0802847	1.43071	0.00174161	UDP-glucoronosyl/UDP-glucosyl transferase family protein
Mtr.37544.1.S1_at	Medtr7g093500.1	35.1	'not assigned.no ontology'	0.757796	0.00808267	1.4306	0.000375676	Activator of 90 kDa heat shock protein ATPase homolog
Mtr.28500.1.S1_at	Medtr8g072220.1	35.2	'not assigned.unknown'	1.14828	0.0235434	1.43003	0.00368769	expressed protein
Mtr.38683.1.S1_at	Medtr5g063940.3	29.4	'protein.postranslational modification'	0.610748	0.0844714	1.42957	0.00358446	protein phosphatase 2C, putative / PP2C, putative
Mtr.37996.1.S1_at	Medtr6g090615.1	30.2.99	'signalling.receptor kinases.misc'	0.744796	0.127801	1.42911	0.0186517	Senescence-induced receptor-like serine/threonine-protein kinase AltName: Full=FLG22-induced receptor-like kinase 1; Flags: Precursor;
Mtr.14354.1.S1_at	Medtr8g079280.1	20.1.7	'stress.biotic.PR-proteins'	1.10969	0.144558	1.429	0.000367384	Probable disease resistance protein At5g66900
Mtr.43189.1.S1_at	Medtr7g093820.1	20.1.7	'stress.biotic.PR-proteins'	1.23904	0.00679051	1.429	0.0326283	disease resistance-responsive family protein
Mtr.8442.1.S1_at	Medtr1g033100.1	35.2	'not assigned.unknown'	1.22645	0.00331862	1.42697	0.00836302	hypothetical protein predicted by Glimmer/Critica
Mtr.43176.1.S1_s_at	Medtr5g016450.5	35.2	'not assigned.unknown'	0.985739	0.00659093	1.42663	0.00341206	expressed protein
Mtr.40677.1.S1_at	Medtr5g079340.1	30.3	'signalling.calcium'	1.00609	0.0280822	1.42582	0.0404318	Calcium-binding protein CML24 AltName: Full=Calmodulin-like protein 24; AltName: Full=Touch-induced calmodulin-related protein 2;
Mtr.5102.1.S1_at	Not assigned	30.6	'signalling.MAP kinases'	1.04763	0.0101482	1.42448	0.00149289	Mitogen-activated protein kinase homolog MMK2 EC=2.7.11.24;
Mtr.7309.1.S1_at	Medtr8g091930.2	35.2	'not assigned.unknown'	0.937799	0.0112766	1.42442	0.00106743	hypothetical protein predicted by Glimmer/Critica
Mtr.22096.1.S1_at	Medtr6g038940.1	20.1.7	'stress.biotic.PR-proteins'	0.96264	0.085537	1.42421	0.0322832	LRR receptor-like serine/threonine-protein kinase FLS2 EC=2.7.11.1; AltName: Full=Protein FLAGELLIN-SENSING 2; AltName: Full=Protein FLAGELLIN-SENSITIVE 2; Flags: Precursor;
Mtr.37441.1.S1_s_at	Medtr3g089977.1	5.3	'fermentation.ADH'	0.686931	0.120537	1.42379	0.00397044	alcohol dehydrogenase (ADH)
Mtr.15484.1.S1_at	Medtr8g076820.1	26.12	'misc.peroxidases'	0.864964	0.0147068	1.42224	0.00280329	peroxidase, putative
Mtr.44925.1.S1_at	Medtr2g098430.1	35.2	'not assigned.unknown'	0.74877	0.0196775	1.42084	0.000225515	hypothetical protein predicted by Glimmer/Critica
Mtr.8652.1.S1_at	Medtr4g088190.1	16.2	'secondary metabolism.phenylpropanoids'	1.33296	0.0080881	1.42043	0.000653066	O-methyltransferase family 2 protein
Mtr.14347.1.S1_at	Medtr8g079280.1	35.2	'not assigned.unknown'	0.889203	0.169806	1.42039	0.00143575	hypothetical protein predicted by Glimmer/Critica
Mtr.43030.1.S1_at	Not assigned	35.1	'not assigned.no ontology'	1.26276	0.00165121	1.41895	5.16489e-05	L-ascorbate oxidase homolog EC=1.10.3.-; AltName: Full=Pollen-specific protein NTP303; Flags: Precursor;
Mtr.38560.1.S1_at	Medtr2g436030.1	11.9.4.2	'lipid metabolism.lipid degradation.beta-oxidation.acyl CoA DH'	0.997797	0.000761131	1.41874	0.000209412	acyl-CoA dehydrogenase-related
Mtr.8522.1.S1_at	Medtr7g093530.1	10.7	'cell wall.modification'	0.196337	0.109258	1.41854	0.00124142	MERI-5 protein (MERI-5) (MERI5B) / endo-xyloglucan transferase / xyloglucan endo-1,4-beta-D-glucanase (SEN4)
Mtr.10411.1.S1_at	Not assigned	35.2	'not assigned.unknown'	0.880369	0.244902	1.41852	0.00148255	hypothetical protein predicted by Glimmer/Critica
Mtr.14842.1.S1_at	Medtr3g093140.1	35.1	'not assigned.no ontology'	1.18188	0.0680403	1.41514	1.04693e-05	Uncharacterized protein C16G5.07c
Mtr.7036.1.S1_at	Medtr2g030420.1	29.5.9	'protein.degradation.AAA type'	0.584615	0.341894	1.41484	0.000181301	AAA-type ATPase family protein
Mtr.14627.1.S1_at	Medtr3g086220.1	33.99	'development.unspecified'	0.54406	0.132011	1.4147	0.00703241	COP1-interacting protein-related
Mtr.7638.1.S1_s_at	Medtr4g076255.1	26.4	'misc.beta 1,3 glucan hydrolases'	2.30242	0.0037113	1.41407	0.0171661	Glucan endo-1,3-beta-glucosidase, basic vacuolar isoform EC=3.2.1.39; AltName: Full=(1->3)-beta-glucan endohydrolase; Short=(1->3)-beta-glucanase; AltName: Full=Beta-1,3-endoglucanase; Contains: RecName: Full=Glucan endo-1,3-beta-glucosidase minor form 3; Contains: RecName: Full=Glucan endo-1,3-beta-glucosidase minor form 2; Contains: RecName: Full=Glucan endo-1,3-beta-glucosidase minor form 1; C…
Mtr.29380.1.S1_x_at	Medtr8g079280.1	35.2	'not assigned.unknown'	0.737268	0.157012	1.414	0.013104	hypothetical protein predicted by Glimmer/Critica
Mtr.17432.1.S1_at	Medtr2g099550.1	29.3.2	'protein.targeting.mitochondria'	0.853354	0.011497	1.41351	0.000848979	mitochondrial import inner membrane translocase subunit Tim17/Tim22/Tim23 family protein
Mtr.44102.1.S1_at	Medtr1g008980.1	35.1.1	'not assigned.no ontology.ABC1 family protein'	1.17995	0.00130212	1.41312	0.000270629	probable esterase/lipase LipP
Mtr.796.1.S1_s_at	Medtr8g085740.1	29.2.1.2.2.32	'protein.synthesis.ribosomal protein.eukaryotic.60S subunit.L32'	0.623853	0.0135462	1.41255	0.00603604	60S ribosomal protein L32-1
Mtr.51028.1.S1_at	Medtr3g108460.1	23.4.99	'nucleotide metabolism.phosphotransfer and pyrophosphatases.misc'	0.797846	0.0100929	1.41225	0.000243439	acetylglutamate kinase
Mtr.44157.1.S1_at	Medtr8g099495.1	29.5.11.4.2	'protein.degradation.ubiquitin.E3.RING'	1.05949	0.00434864	1.41171	0.00557	Putative RING-H2 finger protein ATL5E
Mtr.50182.1.S1_at	Medtr5g081710.1	34.8	'transport.metabolite transporters at the envelope membrane'	1.0468	0.0102717	1.41164	0.00539841	Solute carrier family 35 member E1 homolog
Mtr.36154.1.S1_s_at	Medtr5g008680.1	29.6	'protein.folding'	0.724866	0.0877367	1.41071	0.00800208	immunophilin-related / FKBP-type peptidyl-prolyl cis-trans isomerase-related
Mtr.40930.1.S1_at	Medtr3g074040.1	4.11	'glycolysis.phosphoglycerate mutase'	0.825882	0.0390528	1.40953	0.0019717	phosphoglycerate mutase
Mtr.43239.1.S1_at	Medtr3g073370.2	29.7	'protein.glycosylation'	0.95796	0.0239274	1.40923	6.35299e-05	Beta-1,3-galactosyltransferase 7 EC=2.4.1.-;
Mtr.32972.1.S1_at	Not assigned	29.2.1.99.2.5	''	0.894548	0.0516205	1.40853	0.0416042	hypothetical protein predicted by Glimmer/Critica
Mtr.16909.1.S1_at	Medtr4g097180.3	35.2	'not assigned.unknown'	0.925612	0.0049489	1.40848	0.000202813	hypothetical protein predicted by Glimmer/Critica
Mtr.19292.1.S1_x_at	Not assigned	35.2	'not assigned.unknown'	0.757856	0.0563717	1.40795	0.008957	hypothetical protein predicted by Glimmer/Critica
Mtr.21741.1.S1_s_at	Medtr4g100820.10	35.2	'not assigned.unknown'	0.911406	0.0434544	1.40685	0.0013211	expressed protein
Mtr.37965.1.S1_at	Medtr7g406860.2	26.7	'misc.oxidases - copper, flavone etc.'	0.951234	0.00558527	1.40656	0.00376229	allyl alcohol dehydrogenase, putative
Mtr.51664.1.S1_s_at	Medtr3g088440.1	34.12	'transport.metal'	0.925304	0.0164274	1.40606	0.0110845	Metal transporter Nramp6 Short=AtNramp6;
Mtr.39197.1.S1_at	Medtr5g008680.1	29.6	'protein.folding'	0.715455	0.111045	1.40574	0.000559403	immunophilin-related / FKBP-type peptidyl-prolyl cis-trans isomerase-related
Mtr.8437.1.S1_at	Medtr4g094932.1	29.5.11.4.3.2	'protein.degradation.ubiquitin.E3.SCF.FBOX'	0.977529	0.039463	1.40571	0.000552347	F-box protein SKIP2 AltName: Full=SKP1-interacting partner 2;
Mtr.29286.1.S1_at	Medtr1g106775.1	35.2	'not assigned.unknown'	1.08193	0.0146307	1.40516	0.000252358	peroxisomal membrane protein 22 kDa, putative
Mtr.11080.1.S1_s_at	Medtr7g065260.1	26.9	'misc.glutathione S transferases'	0.829079	0.00384257	1.40462	0.00334738	Probable glutathione S-transferase EC=2.5.1.18; AltName: Full=Heat shock protein 26A; AltName: Full=G2-4;
Mtr.42612.1.S1_s_at	Not assigned	35.2	'not assigned.unknown'	-0.0505409	0.261306	1.40413	0.0195285	hypothetical protein predicted by Glimmer/Critica
Mtr.12626.1.S1_at	Medtr1g018640.1	17.6.3	'hormone metabolism.gibberelin.induced-regulated-responsive-activated'	-0.185221	0.601092	1.40404	0.0203931	Snakin-1 Flags: Precursor;
Mtr.13811.1.S1_at	Medtr7g098690.1	34.16	'transport.ABC transporters and multidrug resistance systems'	0.837625	0.00527052	1.40341	0.00965634	Multidrug resistance-associated protein 5 EC=3.6.3.44; AltName: Full=Glutathione S-conjugate-transporting ATPase 5; AltName: Full=ATP-energized glutathione S-conjugate pump 5;
Mtr.11121.1.S1_at	Medtr4g018750.2	34.9	'transport.metabolite transporters at the mitochondrial membrane'	0.817861	0.000227288	1.40217	0.00715899	Mitochondrial uncoupling protein 3 Short=UCP 3;
Mtr.12041.1.S1_at	Medtr3g117090.2	34.99	'transport.misc'	0.817857	0.135001	1.40213	0.00323345	SEC14 cytosolic factor, putative / phosphoglyceride transfer protein, putative
Mtr.28550.1.S1_at	Not assigned	20.2.3	'stress.abiotic.drought/salt'	0.328522	0.163627	1.40101	0.00240361	Protein DEHYDRATION-INDUCED 19 homolog 3 Short=AtDi19-3;
Mtr.37761.1.S1_s_at	Medtr2g070070.1	26.9	'misc.glutathione S transferases'	0.200449	0.126752	1.40071	0.0254004	Lactoylglutathione lyase EC=4.4.1.5; AltName: Full=Methylglyoxalase; AltName: Full=Aldoketomutase; AltName: Full=Glyoxalase I;
Mtr.38304.1.S1_s_at	Medtr8g098940.1	35.1	'not assigned.no ontology'	0.459948	0.0761611	1.40023	0.00278286	D111/G-patch domain-containing protein
Mtr.4702.1.S1_s_at	Medtr2g086560.2	35.2	'not assigned.unknown'	0.882974	0.000344945	1.40017	0.00637959	hypothetical protein predicted by Glimmer/Critica
Mtr.22264.1.S1_at	Medtr3g077640.1	34.8	'transport.metabolite transporters at the envelope membrane'	1.02792	0.00175208	1.39912	0.000402125	Triose phosphate/phosphate translocator, non-green plastid, chloroplastic Short=CTPT; Flags: Precursor;
Mtr.10816.1.S1_at	Medtr3g060240.1	10.2.1	'cell wall.cellulose synthesis.cellulose synthase'	0.455214	0.0261725	1.39909	0.00966526	Cellulose synthase-like protein E1 Short=AtCslE1; EC=2.4.1.-;
Mtr.11142.1.S1_at	Medtr3g067795.3	29.4.1.57	'protein.postranslational modification.kinase.receptor like cytoplasmatic kinase VII'	0.979251	0.023115	1.39856	0.000747039	protein kinase, putative
Mtr.39423.1.S1_at	Medtr1g108840.1	34.99	'transport.misc'	0.977296	0.00394472	1.39823	0.00575273	Protein TRANSPARENT TESTA 12
Mtr.28505.1.S1_s_at	Medtr5g013340.1	20.1	'stress.biotic'	0.898199	0.00962741	1.39779	0.000344559	Bax inhibitor 1 Short=BI-1; Short=AtBI-1;
Mtr.38304.1.S1_at	Medtr8g098940.1	35.1	'not assigned.no ontology'	0.618069	0.15488	1.39748	0.00444668	D111/G-patch domain-containing protein
Mtr.39497.1.S1_at	Not assigned	30.2.99	'signalling.receptor kinases.misc'	0.0782101	0.236859	1.3974	0.0383511	LRR receptor-like serine/threonine-protein kinase FLS2 EC=2.7.11.1; AltName: Full=Protein FLAGELLIN-SENSING 2; AltName: Full=Protein FLAGELLIN-SENSITIVE 2; Flags: Precursor;
Mtr.41149.1.S1_at	Medtr7g065260.1	26.9	'misc.glutathione S transferases'	1.03033	0.00410353	1.39738	0.00472107	glutathione S-transferase, putative
Mtr.16656.1.S1_at	Medtr4g103790.1	27.3.67	'RNA.regulation of transcription.putative transcription regulator'	0.566445	0.136721	1.3963	0.00195432	Nucleolar protein 5A AltName: Full=Nucleolar protein Nop56;
Mtr.35532.1.S1_at	Medtr5g020570.1	29.5.11.4.2	'protein.degradation.ubiquitin.E3.RING'	0.388687	0.350926	1.3942	0.00135405	U-box domain-containing protein 5 EC=6.3.2.-; AltName: Full=Plant U-box protein 5;
Mtr.39349.1.S1_at	Medtr8g073560.1	29.4.1.57	'protein.postranslational modification.kinase.receptor like cytoplasmatic kinase VII'	0.996954	0.00662904	1.39345	0.0017959	protein kinase, putative
Mtr.23405.1.S1_at	Medtr2g097900.3	34.99	'transport.misc'	0.654855	0.0102163	1.39323	0.0120354	Uncharacterized transporter MJ0709
Mtr.38256.1.S1_s_at	Medtr5g032870.1	17.5.1	'hormone metabolism.ethylene.synthesis-degradation'	1.11229	0.0900032	1.39308	0.000491715	oxidoreductase, 2OG-Fe(II) oxygenase family protein
Mtr.23679.1.S1_s_at	Medtr4g124000.2	34.16	'transport.ABC transporters and multidrug resistance systems'	0.923772	0.105935	1.39305	0.00486193	Multidrug resistance protein 8 AltName: Full=P-glycoprotein 11;
Mtr.4063.1.S1_at	Medtr8g087770.1	26.17	'misc.dynamin'	0.683654	0.00379867	1.39042	0.0024845	dynamin family protein
Mtr.37168.1.S1_at	Medtr2g062770.2	23.1.1.10	'nucleotide metabolism.synthesis.pyrimidine.CTP synthetase'	0.668603	0.107535	1.39028	0.00996002	CTP synthase, putative / UTP--ammonia ligase, putative
Mtr.5061.1.S1_at	Medtr3g437870.1	34.16	'transport.ABC transporters and multidrug resistance systems'	0.970618	0.114423	1.38996	0.0110576	Probable ABC2 homolog 6
Mtr.39192.1.S1_at	Not assigned	35.2	'not assigned.unknown'	0.799433	0.0179172	1.38968	0.000782294	hypothetical protein predicted by Glimmer/Critica
Mtr.7093.1.S1_at	Medtr4g074160.1	28.1	'DNA.synthesis/chromatin structure'	0.55439	0.0651453	1.38943	0.00533974	dyskeratosis congenita 1, dyskerin
Mtr.37773.1.S1_at	Medtr8g022810.1	26.28	'misc.GDSL-motif lipase'	1.01507	0.0260591	1.38892	0.0024804	Anter-specific proline-rich protein APG Flags: Precursor;
Mtr.35869.1.S1_at	Medtr4g093825.1	35.2	'not assigned.unknown'	1.14311	0.0167828	1.38847	2.81762e-05	hypothetical protein predicted by Glimmer/Critica
Mtr.16854.1.S1_at	Medtr2g081520.5	35.2	'not assigned.unknown'	0.927701	0.0961165	1.38821	0.000749982	Cysteine-rich receptor-like protein kinase 41 Short=Cysteine-rich RLK41; EC=2.7.11.-; Flags: Precursor;
Mtr.46001.1.S1_at	Medtr1g031650.1	35.1.19	'not assigned.no ontology.C2 domain-containing protein'	0.132254	0.12334	1.38789	0.00419202	Probable ADP-ribosylation factor GTPase-activating protein AGD13 AltName: Full=Protein ARF-GAP DOMAIN 13; Short=AtAGD13;
Mtr.30733.1.S1_at	Medtr5g025980.1	35.1	'not assigned.no ontology'	0.759683	0.000732424	1.38668	0.00012063	Bystin
Mtr.43361.1.S1_at	Medtr8g024350.1	29.2.1.2.2.81	'protein.synthesis.ribosomal protein.eukaryotic.60S subunit.P1'	0.819859	0.00652122	1.3861	0.00139077	60S acidic ribosomal protein P1-1
Mtr.43463.1.S1_s_at	Medtr8g018770.1	8.1.1.2	'TCA / org. transformation.TCA.pyruvate DH.E2'	0.936622	0.00217637	1.38562	2.75906e-05	dihydrolipoamide S-acetyltransferase, putative
Mtr.40222.1.S1_at	Not assigned	35.1	'not assigned.no ontology'	1.01477	0.0180026	1.38413	0.022549	Protein PPLZ12
Mtr.10557.1.S1_at	Medtr2g102670.1	34.16	'transport.ABC transporters and multidrug resistance systems'	1.29603	0.00262548	1.38351	0.00945715	Pleiotropic drug resistance protein 12
Mtr.5477.1.S1_at	Medtr2g018010.1	29.5.11.4.2	'protein.degradation.ubiquitin.E3.RING'	0.959158	0.0218382	1.38346	0.00109792	U-box domain-containing protein 17 EC=6.3.2.-; AltName: Full=Plant U-box protein 17;
Mtr.12609.1.S1_at	Medtr8g090375.1	11.9.4.2	'lipid metabolism.lipid degradation.beta-oxidation.acyl CoA DH'	0.615301	0.02367	1.38311	0.0214696	hypothetical protein
Mtr.31337.1.S1_at	Medtr1g031780.1	30.2.17	'signalling.receptor kinases.DUF 26'	0.967953	0.0312999	1.38167	0.000658549	Cysteine-rich receptor-like protein kinase 10 Short=Cysteine-rich RLK10; EC=2.7.11.-; AltName: Full=Receptor-like protein kinase 4; Flags: Precursor;
Mtr.50419.1.S1_at	Medtr8g018770.1	8.1.1.2	'TCA / org. transformation.TCA.pyruvate DH.E2'	0.968459	0.00163811	1.38063	0.000122469	dihydrolipoamide S-acetyltransferase, putative
Mtr.43115.1.S1_at	Medtr1g021070.1	30.3	'signalling.calcium'	0.818347	0.0305948	1.3806	0.00540859	expressed protein
Mtr.52025.1.S1_at	Medtr4g070030.1	35.2	'not assigned.unknown'	0.959013	0.017725	1.38032	0.000710856	expressed protein
Mtr.25096.1.S1_s_at	Medtr5g086350.1	29.5.11	'protein.degradation.ubiquitin'	0.691782	0.00771296	1.37971	0.00673426	Ubiquitin fusion degradation protein 1 homolog
Mtr.26697.1.S1_at	Medtr2g076990.1	29.5.9	'protein.degradation.AAA type'	0.459464	0.0308211	1.37929	0.00841715	Probable mitochondrial chaperone bcs1 AltName: Full=BCS1-like protein;
Mtr.33610.1.S1_s_at	Medtr8g088580.2	30.3	'signalling.calcium'	0.528617	0.151756	1.37852	0.0128881	LETM1 and EF-hand domain-containing protein 1, mitochondrial AltName: Full=Leucine zipper-EF-hand-containing transmembrane protein 1; Flags: Precursor;
Mtr.47907.1.S1_at	Medtr2g007970.1	33.99	'development.unspecified'	0.917643	0.0264015	1.37787	0.000144262	Auxin-induced protein 5NG4
Mtr.12961.1.S1_at	Not assigned	35.2	'not assigned.unknown'	0.685472	0.00214638	1.37784	0.0143094	Uncharacterized protein At1g15400
Mtr.43820.1.S1_at	Medtr4g105740.1	35.1	'not assigned.no ontology'	0.682264	0.0259307	1.37756	0.000271348	expressed protein
Mtr.15739.1.S1_at	Medtr1g098510.1	35.2	'not assigned.unknown'	0.808281	0.00726289	1.376	0.00420609	expressed protein
Mtr.12030.1.S1_at	Medtr5g097320.1	20.2.1	'stress.abiotic.heat'	0.801443	0.0149693	1.37497	5.00807e-05	Heat shock protein 90 Short=HSP90;
Mtr.45232.1.S1_at	Medtr7g070220.1	27.3.3	'RNA.regulation of transcription.AP2/EREBP, APETALA2/Ethylene-responsive element binding protein family'	0.371454	0.35152	1.37492	0.0455464	Dehydration-responsive element-binding protein 2A Short=Protein DREB2A;
Mtr.21741.1.S1_at	Medtr4g100820.9	35.2	'not assigned.unknown'	0.966924	0.035506	1.37445	0.00057826	expressed protein
Mtr.32647.1.S1_at	Medtr7g035095.1	35.2	'not assigned.unknown'	0.81222	0.0312278	1.37324	0.00123176	expressed protein
Mtr.41110.1.S1_at	Medtr1g022265.2	30.2.99	'signalling.receptor kinases.misc'	0.68329	0.0116274	1.37278	0.00168891	Phytosulfokine receptor EC=2.7.11.1; AltName: Full=Phytosulfokine LRR receptor kinase; Flags: Precursor;
Mtr.37736.1.S1_at	Medtr4g082355.1	35.2	'not assigned.unknown'	0.90974	0.00910933	1.37254	2.32335e-05	expressed protein
Mtr.40125.1.S1_at	Medtr2g029820.1	26.12	'misc.peroxidases'	0.765251	0.00217446	1.37251	0.00411352	peroxidase, putative
Mtr.29380.1.S1_at	Medtr8g079280.1	35.2	'not assigned.unknown'	0.883233	0.131577	1.37234	0.00225544	hypothetical protein predicted by Glimmer/Critica
Mtr.8423.1.S1_at	Medtr1g090700.1	29.2.1.2.2.6	'protein.synthesis.ribosomal protein.eukaryotic.60S subunit.L6'	0.901646	7.74474e-05	1.37072	0.00553918	60S ribosomal protein L6, mitochondrial
Mtr.44059.1.S1_at	Medtr5g010260.1	27.3.67	'RNA.regulation of transcription.putative transcription regulator'	0.437592	0.168171	1.37023	0.002091	Probable nucleolar protein NOP5-2 AltName: Full=Nucleolar protein NOP58-2; AltName: Full=MAR-binding NOP56/58 homolog 2;
Mtr.16854.1.S1_x_at	Medtr2g081520.5	35.2	'not assigned.unknown'	0.878586	0.0998863	1.36908	0.000450224	Cysteine-rich receptor-like protein kinase 41 Short=Cysteine-rich RLK41; EC=2.7.11.-; Flags: Precursor;
Mtr.8805.1.S1_at	Medtr2g019640.1	26.10	'misc.cytochrome P450'	1.27393	0.00407759	1.36847	0.00439682	cytochrome P450 family protein
Mtr.51562.1.S1_at	Medtr3g096920.1	33.99	'development.unspecified'	0.600468	0.0205512	1.36815	0.00272237	NAC domain-containing protein 2 AltName: Full=ANAC002;
Mtr.28786.1.S1_at	Medtr8g036020.1	13.1.3.5	'amino acid metabolism.synthesis.aspartate family.lysine'	1.09066	0.00217421	1.36787	0.000523645	dihydrodipicolinate synthase 1 (DHDPS1) (DHDPS) (DHPS1)
Mtr.22734.1.S1_at	Medtr4g095600.1	27.3.37	'RNA.regulation of transcription.AS2,Lateral Organ Boundaries Gene Family'	0.781884	0.0217655	1.36716	0.000278613	LOB domain-containing protein 38 AltName: Full=ASYMMETRIC LEAVES 2-like protein 40; Short=AS2-like protein 40;
Mtr.43831.1.S1_at	Medtr6g049050.1	29.5.11.4.3.2	'protein.degradation.ubiquitin.E3.SCF.FBOX'	0.924046	0.0350913	1.3671	0.00285046	F-box only protein 3
Mtr.29959.1.S1_at	Not assigned	35.2	'not assigned.unknown'	0.711707	0.0133528	1.36647	0.00189637	hypothetical protein predicted by Glimmer/Critica
Mtr.11155.1.S1_at	Medtr3g092230.1	29.4	'protein.postranslational modification'	1.01538	0.000910162	1.36617	0.000565182	calcium-dependent protein kinase, putative / CDPK, putative
Mtr.39055.1.S1_at	Not assigned	30.3	'signalling.calcium'	0.663401	0.0439826	1.36458	0.00529994	calmodulin-binding protein
Mtr.47943.1.S1_s_at	Medtr7g089400.1	27.3.6	'RNA.regulation of transcription.bHLH,Basic Helix-Loop-Helix family'	0.576192	0.0156772	1.36407	0.00266153	Transcription factor bHLH106 AltName: Full=Transcription factor EN 56; AltName: Full=bHLH transcription factor bHLH106; AltName: Full=Basic helix-loop-helix protein 106; Short=bHLH 106; Short=AtbHLH106;
Mtr.37242.1.S1_x_at	Medtr8g099535.1	10.1.2	'cell wall.precursor synthesis.UGE'	1.07246	0.000905147	1.36386	0.00267424	UDP-glucose 4-epimerase GEPI48 EC=5.1.3.2; AltName: Full=UDP-galactose 4-epimerase; AltName: Full=Galactowaldenase;
Mtr.39892.1.S1_at	Medtr1g091037.1	8.1.1.2	'TCA / org. transformation.TCA.pyruvate DH.E2'	0.75365	0.0131427	1.36267	6.66471e-05	biotin/lipoyl attachment:catalytic domain of components of various dehydrogenase complexes:2-oxo acid dehydrogenase,
Mtr.15228.1.S1_at	Medtr4g070910.1	27.3.67	'RNA.regulation of transcription.putative transcription regulator'	0.695974	0.0546867	1.3623	0.000235402	Probable nucleolar protein NOP5-1 AltName: Full=Nucleolar protein NOP58-1; AltName: Full=NOP58-like protein F108; AltName: Full=MAR-binding NOP56/58 homolog 1;
Mtr.32629.1.S1_x_at	Not assigned	35.2	'not assigned.unknown'	0.371191	0.0384971	1.36143	0.030841	Thaumatin-like protein Flags: Precursor;
Mtr.33124.1.S1_at	Medtr8g086050.2	11.1.8	'lipid metabolism.FA synthesis and FA elongation.acyl coa ligase'	0.339581	0.0798036	1.3605	0.0097162	AMP-dependent synthetase and ligase family
Mtr.11178.1.S1_at	Not assigned	35.1	'not assigned.no ontology'	0.562125	0.17512	1.36042	5.81809e-05	Serologically defined colon cancer antigen 1 AltName: Full=Antigen NY-CO-1;
Mtr.11215.1.S1_at	Medtr3g114070.1	35.2	'not assigned.unknown'	0.528882	0.0654066	1.36003	0.00352869	hypothetical protein, conserved
Mtr.24853.1.S1_s_at	Medtr1g082570.1	27.3.67	'RNA.regulation of transcription.putative transcription regulator'	0.251614	0.182317	1.35845	0.000579698	DNA excision repair protein ERCC-1 Short=AtERCC1; Short=AtRAD10; EC=3.1.-.-; AltName: Full=Ultraviolet hypersensitive 7;
Mtr.21241.1.S1_at	Medtr2g014220.1	29.2.1.2.2.15	'protein.synthesis.ribosomal protein.eukaryotic.60S subunit.L15'	0.851054	0.0115023	1.35805	0.000133789	60S ribosomal protein L15-1
Mtr.12087.1.S1_at	Not assigned	35.2	'not assigned.unknown'	0.552578	0.0309783	1.35795	0.00238254	hypothetical protein predicted by Glimmer/Critica
Mtr.12771.1.S1_at	Medtr4g123870.2	29.4.1.57	'protein.postranslational modification.kinase.receptor like cytoplasmatic kinase VII'	0.958863	0.00290154	1.35744	5.21465e-05	Serine/threonine-protein kinase PBS1 EC=2.7.11.1; AltName: Full=AvrPphB susceptible protein 1;
Mtr.41916.1.S1_at	Medtr8g031450.1	35.2	'not assigned.unknown'	0.903885	0.22168	1.35607	0.010419	expressed protein
Mtr.32188.1.S1_x_at	Not assigned	16.8.2	'secondary metabolism.flavonoids.chalcones'	0.227276	0.0119838	1.35571	0.0377996	Chalcone synthase 9 EC=2.3.1.74; AltName: Full=Naringenin-chalcone synthase 9;
Mtr.51916.1.S1_at	Medtr4g485640.1	35.1	'not assigned.no ontology'	0.992323	0.00379749	1.35539	0.00167682	Uncharacterized protein MJ1426
Mtr.19215.1.S1_at	Medtr3g086760.1	35.2	'not assigned.unknown'	1.55725	0.0295624	1.35534	0.046568	hypothetical protein predicted by Glimmer/Critica
Mtr.38485.1.S1_at	Medtr3g107770.2	35.2	'not assigned.unknown'	1.08045	0.000868843	1.35503	0.00373697	hypothetical protein predicted by Glimmer/Critica
Mtr.5046.1.S1_s_at	Medtr3g088220.1	21.1	'redox.thioredoxin'	0.849418	0.0260382	1.35402	9.59042e-05	Protein disulfide-isomerase Short=PDI; EC=5.3.4.1; Flags: Precursor;
Mtr.12908.1.S1_at	Medtr3g101210.2	29.4	'protein.postranslational modification'	1.30573	0.00292526	1.35349	0.000255392	Mitogen-activated protein kinase kinase kinase 1 Short=MAP kinase kinase kinase 1; Short=AtMEKK1; Short=ARAKIN; EC=2.7.11.25;
Mtr.37974.1.S1_at	Medtr8g043450.1	35.2	'not assigned.unknown'	0.628659	0.0114156	1.35285	0.00488813	expressed protein
Mtr.47863.1.S1_s_at	Medtr2g045360.1	27.3.32	'RNA.regulation of transcription.WRKY domain transcription factor family'	0.59071	0.108831	1.35123	0.00438698	Probable WRKY transcription factor 47 AltName: Full=WRKY DNA-binding protein 47;
Mtr.49230.1.S1_at	Medtr5g029840.1	27.3.25	'RNA.regulation of transcription.MYB domain transcription factor family'	0.228273	0.438344	1.34988	0.00834932	Transcription factor MYB39 AltName: Full=Myb-related protein 39; Short=AtMYB39;
Mtr.45768.1.S1_at	Medtr7g079350.1	30.2.25	'signalling.receptor kinases.wall associated kinase'	0.298676	0.312106	1.34967	0.0195402	Wall-associated receptor kinase-like 2 EC=2.7.11.-; Flags: Precursor;
Mtr.13083.1.S1_at	Medtr2g098340.1	35.2	'not assigned.unknown'	0.795739	0.0269857	1.34951	0.0118204	expressed protein
Mtr.7238.1.S1_at	Medtr3g012240.2	35.2	'not assigned.unknown'	1.00729	0.010957	1.34942	0.00179483	Disease resistance protein RPM1 AltName: Full=Resistance to Pseudomonas syringae protein 3;
Mtr.40700.1.S1_at	Medtr8g012775.3	20.1	'stress.biotic'	1.19563	0.00802522	1.34941	0.0684733	Low-molecular-weight cysteine-rich protein LCR78 AltName: Full=Putative defensin AMP1 protein; Flags: Precursor;
Mtr.941.1.S1_at	Medtr7g113080.1	35.1	'not assigned.no ontology'	1.22477	0.000196875	1.34917	0.000261625	rapid alkalinization factor (RALF) family protein
Mtr.12793.1.S1_at	Medtr4g120470.1	35.1.12	'not assigned.no ontology.pumilio/Puf RNA-binding domain-containing protein'	0.660018	0.00969725	1.34649	3.68407e-05	pumilio/Puf RNA-binding domain-containing protein
Mtr.28474.1.S1_at	Medtr3g015560.2	35.2	'not assigned.unknown'	0.799458	0.12445	1.34556	0.0152199	hypothetical protein predicted by Glimmer/Critica
Mtr.50854.1.S1_at	Medtr2g018600.1	29.5.5	'protein.degradation.serine protease'	0.761817	0.130681	1.34494	0.00214782	Serine carboxypeptidase-like 12 EC=3.4.16.-; Flags: Precursor;
Mtr.46661.1.S1_s_at	Medtr3g064110.1	30.2.17	'signalling.receptor kinases.DUF 26'	1.01625	0.0266638	1.34451	0.00575198	Cysteine-rich receptor-like protein kinase 2 Short=Cysteine-rich RLK2; EC=2.7.11.-; Flags: Precursor;
Mtr.44105.1.S1_at	Medtr7g097110.1	27.4	'RNA.RNA binding'	0.806938	0.00452428	1.34433	4.97699e-05	hypothetical protein
Mtr.38105.1.S1_at	Medtr7g109340.1	20.2.1	'stress.abiotic.heat'	0.715089	0.000727912	1.34408	0.000121925	DnaJ homolog subfamily B member 11 AltName: Full=ER-associated dnaJ protein 3; AltName: Full=ERj3p; AltName: Full=ERdj3; AltName: Full=ER-associated Hsp40 co-chaperone; AltName: Full=ER-associated DNAJ; AltName: Full=APOBEC1-binding protein 2; Short=ABBP-2; Flags: Precursor;
Mtr.15525.1.S1_at	Medtr6g087770.1	35.2	'not assigned.unknown'	1.16269	0.0556614	1.34386	0.0251625	dynein light chain, putative
Mtr.37651.1.S1_s_at	Medtr4g024620.1	13.1.6.1.6	'amino acid metabolism.synthesis.aromatic aa.chorismate.5-enolpyruvylshikimate-3-phosphate synthase'	0.904285	0.00123821	1.34354	0.000218152	3-phosphoshikimate 1-carboxyvinyltransferase, chloroplast precursor
Mtr.46050.1.S1_at	Medtr1g025950.1	16.2.1.10	'secondary metabolism.phenylpropanoids.lignin biosynthesis.CAD'	0.85661	0.0842724	1.34329	0.00404256	mannitol dehydrogenase, putative
Mtr.30866.1.S1_at	Medtr5g011470.1	35.2	'not assigned.unknown'	0.759571	0.0324899	1.34246	0.0046805	hypothetical protein predicted by Glimmer/Critica
Mtr.35862.1.S1_at	Medtr1g069560.1	29.3.2	'protein.targeting.mitochondria'	0.808606	0.00532978	1.34176	0.000393262	Mitochondrial import receptor subunit TOM22 homolog 2 AltName: Full=Translocase of outer membrane 22 kDa subunit homolog 2; AltName: Full=Mitochondrial import receptor subunit TOM9-2; AltName: Full=Translocase of outer membrane 9 kDa subunit TOM9-2;
Mtr.39399.1.S1_at	Medtr1g053270.1	29.1.1	'protein.aa activation.tyrosine-tRNA ligase'	0.79348	0.101664	1.34151	4.2569e-05	tyrosyl-tRNA synthetase, putative
Mtr.15746.1.S1_at	Medtr2g037940.2	35.2	'not assigned.unknown'	0.896807	0.0248967	1.3409	0.00769511	expressed protein
Mtr.44721.1.S1_at	Medtr1g028080.1	30.2.17	'signalling.receptor kinases.DUF 26'	0.561256	0.317135	1.34035	0.00285142	BRASSINOSTEROID INSENSITIVE 1-associated receptor kinase 1 Short=BRI1-associated receptor kinase 1; EC=2.7.11.1; AltName: Full=Somatic embryogenesis receptor-like kinase 3; Flags: Precursor;
Mtr.44132.1.S1_at	Medtr8g018770.1	8.1.1.2	'TCA / org. transformation.TCA.pyruvate DH.E2'	0.882109	0.00184173	1.33962	0.00350553	dihydrolipoamide S-acetyltransferase, putative
Mtr.12383.1.S1_at	Medtr4g094730.1	35.1	'not assigned.no ontology'	1.02726	0.000361837	1.33897	0.00408138	LysM domain-containing GPI-anchored protein 2 Flags: Precursor;
Mtr.41625.1.S1_s_at	Medtr7g112360.3	20.2.1	'stress.abiotic.heat'	0.6842	1.91569e-05	1.33819	0.0013473	DNAJ heat shock N-terminal domain-containing protein
Mtr.41343.1.S1_at	Medtr1g073360.2	35.2	'not assigned.unknown'	0.868138	0.014106	1.33775	0.00166246	expressed protein
Mtr.4591.1.S1_at	Medtr7g015170.2	35.1	'not assigned.no ontology'	0.936301	0.0735512	1.33752	0.0123692	NLI interacting factor (NIF) family protein
Mtr.37103.1.S1_at	Not assigned	35.2	'not assigned.unknown'	0.778509	0.0119783	1.3368	0.00700689	hypothetical protein predicted by Glimmer/Critica
Mtr.39955.1.S1_at	Medtr7g053520.1	29.2.1.1.1.2.12	'protein.synthesis.ribosomal protein.prokaryotic.chloroplast.50S subunit.L12'	0.316076	0.194222	1.33674	0.00221287	ribosomal protein L12 family protein
Mtr.51363.1.S1_at	Not assigned	35.2	'not assigned.unknown'	0.593405	0.0233477	1.33472	0.041037	hypothetical protein predicted by Glimmer/Critica
Mtr.41452.1.S1_at	Medtr5g025980.1	35.1	'not assigned.no ontology'	0.613071	0.0367448	1.33462	0.0120059	Bystin
Mtr.11947.1.S1_at	Not assigned	35.2	'not assigned.unknown'	0.954669	0.0236099	1.33458	0.0250078	hypothetical protein predicted by Glimmer/Critica
Mtr.11373.1.S1_at	Medtr7g112360.3	20.2.1	'stress.abiotic.heat'	0.701216	4.95998e-05	1.33427	0.00109223	DnaJ homolog subfamily B member 8 Short=mDJ6;
Mtr.47295.1.S1_x_at	Medtr7g023670.1	30.2.2	'signalling.receptor kinases.leucine rich repeat II'	0.79793	0.00441838	1.33409	0.0142873	Polygalacturonase inhibitor 1 AltName: Full=Polygalacturonase-inhibiting protein 1; Short=PGIP-1; Flags: Precursor;
Mtr.30698.1.S1_at	Medtr8g090350.1	35.2	'not assigned.unknown'	0.61358	0.037176	1.33244	0.0218899	Ethylene-responsive transcription factor ERF060
Mtr.41428.1.S1_at	Not assigned	29.3.4.99	'protein.targeting.secretory pathway.unspecified'	0.898116	0.00807578	1.3319	0.00061442	signal peptidase, putative
Mtr.19820.1.S1_at	Medtr7g069950.1	29.2.1.2.1.4	'protein.synthesis.ribosomal protein.eukaryotic.40S subunit.S4'	0.78598	0.0253751	1.33159	0.00397616	40S ribosomal protein S4-1
Mtr.5973.1.S1_at	Not assigned	29.2.4	'protein.synthesis.elongation'	1.72401	0.0847749	1.33016	0.00161982	elongation factor 1-alpha / EF-1-alpha
Mtr.27998.1.S1_at	Not assigned	35.2	'not assigned.unknown'	-0.113406	0.494561	1.3297	0.0293787	hypothetical protein predicted by Glimmer/Critica
Mtr.41044.1.S1_at	Medtr4g114030.1	12.1.1	'N-metabolism.nitrate metabolism.NR'	0.817704	0.00829537	1.32925	5.84583e-05	cytochrome-b5 reductase, putative
Mtr.10601.1.S1_at	Medtr7g103300.2	35.2	'not assigned.unknown'	0.73322	0.0318691	1.32924	0.00177773	expressed protein
Mtr.5553.1.S1_at	Medtr3g092095.2	35.2	'not assigned.unknown'	0.18468	0.368156	1.32912	0.00635422	Cytochrome b5
Mtr.33814.1.S1_at	Medtr5g012920.1	11.9.4.2	'lipid metabolism.lipid degradation.beta-oxidation.acyl CoA DH'	0.993462	7.30223e-05	1.32859	0.000382616	acyl-Coenzyme A oxidase 1, palmitoyl
Mtr.16347.1.S1_at	Medtr5g006520.1	26.24	'misc.GCN5-related N-acetyltransferase'	0.908955	0.0381185	1.32851	0.0188148	Uncharacterized N-acetyltransferase p20 EC=2.3.1.-;
Mtr.12152.1.S1_at	Medtr3g074610.1	29.4	'protein.postranslational modification'	0.455661	0.130596	1.32824	0.00249378	Protein phosphatase 2C homolog 2 Short=PP2C-2; EC=3.1.3.16;
Mtr.10085.1.S1_at	Medtr3g086940.1	29.4	'protein.postranslational modification'	0.130441	0.929155	1.32744	0.0153257	serine/threonine protein kinase, putative
Mtr.3056.1.S1_at	Not assigned	35.1	'not assigned.no ontology'	0.209531	0.193187	1.32719	0.000313194	Endoplasmic oxidoreductin-1 EC=1.8.4.-; Flags: Precursor;
Mtr.9107.1.S1_at	Medtr4g052460.1	29.5.11.4.3.2	'protein.degradation.ubiquitin.E3.SCF.FBOX'	0.985442	0.0462568	1.32685	0.00603029	F-box protein At2g27310
Mtr.42163.1.S1_at	Medtr7g103420.1	4.13	'glycolysis.PK'	0.714853	0.0109262	1.32672	0.00119092	pyruvate kinase, putative
Mtr.6341.1.S1_at	Medtr4g084480.3	35.2	'not assigned.unknown'	-0.0296432	0.0476257	1.32593	0.0131742	glycosyl hydrolase family 17 protein
Mtr.37433.1.S1_at	Medtr1g087910.1	29.2.1.2.2.19	'protein.synthesis.ribosomal protein.eukaryotic.60S subunit.L19'	0.676787	0.00310908	1.32584	0.00115078	60S ribosomal protein L19-1 AltName: Full=Protein EMBRYO DEFECTIVE 2386;
Mtr.11516.1.S1_at	Medtr8g074010.1	13.1.5.1.2	'amino acid metabolism.synthesis.serine-glycine-cysteine group.serine.phosphoserine aminotransferase'	0.792032	0.000339215	1.3257	0.000389611	phosphoserine aminotransferase
Mtr.10492.1.S1_at	Not assigned	26.1	'misc.misc2'	1.01324	0.0268185	1.3256	0.00544445	Licodione synthase EC=1.14.13.87; AltName: Full=Cytochrome P450 93B1; AltName: Full=(2S)-flavanone 2-hydroxylase; AltName: Full=Flavone synthase II; AltName: Full=CYP GE-5;
Mtr.32713.1.S1_s_at	Medtr7g092750.3	27.3.35	'RNA.regulation of transcription.bZIP transcription factor family'	0.978707	0.0165715	1.32533	0.00802739	Transcription factor HBP-1b(c1) Flags: Fragment;
Mtr.39304.1.S1_at	Medtr3g088815.1	35.2	'not assigned.unknown'	0.847451	0.229377	1.3247	0.0195144	hypothetical protein predicted by Glimmer/Critica
Mtr.37300.1.S1_at	Medtr2g072380.2	26.10	'misc.cytochrome P450'	0.607721	0.159665	1.32274	0.000356905	Secologanin synthase Short=SLS; EC=1.3.3.9; AltName: Full=Cytochrome P450 72A1; AltName: Full=CYPLXXII;
Mtr.26338.1.S1_at	Medtr2g048360.1	35.2	'not assigned.unknown'	0.418593	0.0147998	1.32257	0.00526558	expressed protein
Mtr.30295.1.S1_at	Not assigned	35.2	'not assigned.unknown'	1.47757	0.00537341	1.32226	0.0115335	hypothetical protein predicted by Glimmer/Critica
Mtr.49106.1.S1_at	Medtr3g005170.2	26.11	'misc.alcohol dehydrogenases'	0.784763	0.00133489	1.32158	0.000448454	Dihydroflavonol-4-reductase Short=DFR; EC=1.1.1.219; AltName: Full=Dihydrokaempferol 4-reductase;
Mtr.51488.1.S1_at	Medtr4g050490.1	30.5	'signalling.G-proteins'	0.65068	0.000109548	1.32155	0.0041102	Large subunit GTPase 1 homolog EC=3.6.1.-;
Mtr.43641.1.S1_at	Medtr4g068770.1	29.2.1.99.99	'protein.synthesis.ribosomal protein.unknown.unknown'	0.71581	0.0528306	1.32148	0.00469185	expressed protein
Mtr.9814.1.S1_at	Not assigned	35.2	'not assigned.unknown'	0.489328	0.14408	1.32145	0.000165525	hypothetical protein predicted by Glimmer/Critica
Mtr.11641.1.S1_at	Not assigned	35.2	'not assigned.unknown'	0.469501	0.0953003	1.32095	0.0311863	hypothetical protein predicted by Glimmer/Critica
Mtr.5907.1.S1_at	Medtr3g114070.1	35.2	'not assigned.unknown'	0.476828	0.0562472	1.32076	0.0058946	Prostaglandin E synthase 2 EC=5.3.99.3; AltName: Full=Microsomal prostaglandin E synthase 2; Short=mPGES-2;
Mtr.43024.1.S1_s_at	Medtr7g017900.2	7.1.3	'OPP.oxidative PP.6-phosphogluconate dehydrogenase'	0.989009	0.000347629	1.32048	0.00195093	6-phosphogluconate dehydrogenase family protein
Mtr.14105.1.S1_at	Medtr8g062670.1	8.1.1.1	'TCA / org. transformation.TCA.pyruvate DH.E1'	0.936858	0.002621	1.31954	0.00106918	pyruvate dehydrogenase E1 alpha subunit, mitochondrial precursor
Mtr.13659.1.S1_at	Medtr8g031450.1	35.2	'not assigned.unknown'	1.12644	0.152222	1.31951	0.0018356	expressed protein
Mtr.4627.1.S1_at	Medtr8g046260.1	26.13	'misc.acid and other phosphatases'	0.759673	0.00635968	1.31904	0.00734866	Acid phosphatase 1 EC=3.1.3.2; AltName: Full=Apase-1(1); Flags: Precursor;
Mtr.15645.1.S1_at	Medtr7g086300.1	13.1.3.4	'amino acid metabolism.synthesis.aspartate family.methionine'	0.901719	8.50371e-05	1.31889	3.63042e-05	5-methyltetrahydropteroyltriglutamate--homocysteine S-methyltransferase
Mtr.5503.1.S1_at	Medtr6g043510.1	30.2.24	'signalling.receptor kinases.S-locus glycoprotein like'	0.809902	0.0010417	1.31813	0.0159192	lectin protein kinase family protein
Mtr.43496.1.S1_at	Medtr1g043770.1	17.5.1	'hormone metabolism.ethylene.synthesis-degradation'	0.83354	0.0310001	1.31641	0.000972324	1-aminocyclopropane-1-carboxylate oxidase homolog 1
Mtr.10874.1.S1_at	Medtr1g114540.1	31.1	'cell.organisation'	0.581187	0.23796	1.31557	0.00131459	myosin family protein
Mtr.12958.1.S1_at	Medtr7g082570.1	35.2	'not assigned.unknown'	0.103996	0.508537	1.31543	0.00542565	Gamma-glutamyl-gamma-aminobutyrate hydrolase Short=Gamma-Glu-GABA hydrolase; EC=3.5.1.94;
Mtr.37905.1.S1_at	Medtr4g022890.1	35.2	'not assigned.unknown'	0.619589	0.00209538	1.31523	0.000962009	expressed protein
Mtr.33789.1.S1_at	Medtr7g015170.2	35.2	'not assigned.unknown'	0.648569	0.0301732	1.31508	0.00224215	expressed protein
Mtr.37171.1.S1_at	Medtr7g109460.1	29.5.11.4.2	'protein.degradation.ubiquitin.E3.RING'	0.382697	0.00660264	1.31459	0.0260711	zinc finger (C3HC4-type RING finger) family protein
Mtr.46286.1.S1_at	Medtr2g069320.2	29.2.4	'protein.synthesis.elongation'	1.2786	0.00244196	1.3145	0.00389191	elongation factor 2
Mtr.45332.1.S1_at	Medtr5g086350.1	27.1	'RNA.processing'	0.722356	0.00446896	1.31431	0.00455241	TRAF-type zinc finger domain-containing protein 1 AltName: Full=Protein FLN29;
Mtr.13743.1.S1_at	Medtr6g091690.2	35.2	'not assigned.unknown'	0.87887	0.00973907	1.31419	0.000320255	hypothetical protein predicted by Glimmer/Critica
Mtr.41281.1.S1_s_at	Medtr5g005480.1	30.2.17	'signalling.receptor kinases.DUF 26'	0.524134	0.0751224	1.31416	0.00517231	Cysteine-rich repeat secretory protein 38 Flags: Precursor;
Mtr.9068.1.S1_at	Medtr1g091037.1	8.1.1.2	'TCA / org. transformation.TCA.pyruvate DH.E2'	0.857605	0.0735295	1.31374	0.000555683	dihydrolipoamide S-acetyltransferase, putative
Mtr.41557.1.S1_at	Medtr7g451400.1	29.5	'protein.degradation'	0.93815	0.0352216	1.31323	0.00840412	Metacaspase-1 Short=AtMCP1b; Short=AtMC1; EC=3.4.22.-; AltName: Full=Protein LSD ONE LIKE 3;
Mtr.12460.1.S1_at	Medtr2g102180.1	20.2.1	'stress.abiotic.heat'	0.847209	0.00498993	1.3126	0.00570117	97 kDa heat shock protein AltName: Full=Egg sperm receptor;
Mtr.11386.1.S1_at	Medtr3g074520.1	27.3.25	'RNA.regulation of transcription.MYB domain transcription factor family'	1.3316	0.0430289	1.31033	0.0473	Transcription factor MYB39 AltName: Full=Myb-related protein 39; Short=AtMYB39;
Mtr.22329.1.S1_at	Medtr3g106130.2	35.1	'not assigned.no ontology'	0.839207	0.0124546	1.30944	0.000927502	Stromal cell-derived factor 2-like protein Short=SDF2-like protein; Flags: Precursor;
Mtr.11195.1.S1_at	Medtr1g044125.1	35.2	'not assigned.unknown'	0.967128	0.0125605	1.30878	0.00151637	Uncharacterized protein At4g14450, chloroplastic Flags: Precursor;
Mtr.11204.1.S1_at	Medtr3g075380.1	29.4	'protein.postranslational modification'	0.528297	0.0128251	1.30806	0.00286684	hypothetical protein
Mtr.40548.1.S1_at	Medtr7g096640.1	35.1	'not assigned.no ontology'	0.92256	0.00268278	1.30766	0.000282358	lesion inducing protein-related
Mtr.24411.1.S1_at	Medtr1g019490.2	35.2	'not assigned.unknown'	0.430383	0.286855	1.30695	0.00776139	Intracellular protein transport protein USO1 Short=Int-1;
Mtr.44769.1.S1_at	Not assigned	35.2	'not assigned.unknown'	0.551954	0.127211	1.3061	0.00291113	hypothetical protein predicted by Glimmer/Critica
Mtr.17267.1.S1_at	Medtr8g107110.1	30.3	'signalling.calcium'	1.01562	0.0510567	1.30583	0.00549466	Probable calcium-binding protein CML27 AltName: Full=Calmodulin-like protein 27;
Mtr.51525.1.S1_at	Medtr7g024580.1	20.2.1	'stress.abiotic.heat'	0.829677	0.00574575	1.30579	2.93622e-05	Heat shock cognate 70 kDa protein 1 Short=Hsc70.1;
Mtr.35249.1.S1_s_at	Medtr3g093870.1	29.1	'protein.aa activation'	0.636784	0.077265	1.30453	0.00445031	similar to methionyl-tRNA synthetase
Mtr.25128.1.S1_at	Medtr5g032720.1	34.99	'transport.misc'	0.992254	0.00211122	1.30433	0.00384501	Protein TRANSPARENT TESTA 12
Mtr.18596.1.S1_at	Medtr4g093830.1	29.5.11.4.2	'protein.degradation.ubiquitin.E3.RING'	0.811878	0.00172686	1.30343	0.00121434	RING-H2 finger protein ATL1O AltName: Full=RING-H2 finger protein ATL11;
Mtr.23461.1.S1_at	Medtr6g084430.1	33.99	'development.unspecified'	0.590399	0.268877	1.30318	0.0128134	Protein CUP-SHAPED COTYLEDON 2 AltName: Full=NAC domain-containing protein CUC2;
Mtr.13038.1.S1_at	Not assigned	35.1	'not assigned.no ontology'	0.638415	0.00206365	1.30316	0.00556311	chloroplast lumen common family protein
Mtr.35058.1.S1_at	Medtr2g031490.1	26.8	'misc.nitrilases, *nitrile lyases, berberine bridge enzymes, reticuline oxidases, troponine reductases'	0.465844	0.00758855	1.30263	4.7633e-05	Reticuline oxidase-like protein EC=1.21.-.-; Flags: Precursor;
Mtr.11064.1.S1_at	Not assigned	27.2	'RNA.transcription'	0.686168	0.00368529	1.3023	0.00231962	DNA-directed RNA polymerase I(A) and III(C) 14 kDa subunit (RPAC14)
Mtr.13820.1.S1_s_at	Medtr3g107730.3	35.2	'not assigned.unknown'	0.697115	0.0228995	1.30207	0.00119401	Putative boron transporter-like protein 4
Mtr.42084.1.S1_at	Not assigned	35.1	'not assigned.no ontology'	1.13432	0.00944511	1.30206	0.000564548	fringe-related protein
Mtr.10680.1.S1_s_at	Not assigned	20.2.2	'stress.abiotic.cold'	0.931712	0.00116156	1.3014	0.0119967	C2 domain-containing protein
Mtr.35080.1.S1_at	Medtr4g129270.1	3.2.3	'minor CHO metabolism.trehalose.potential TPS/TPP'	0.301	0.0154263	1.30126	0.0140286	glycosyl transferase family 20 protein / trehalose-phosphatase family protein
Mtr.406.1.S1_at	Medtr5g020960.1	34.12	'transport.metal'	1.0461	0.000141685	1.30053	0.00272685	hypothetical protein predicted by Glimmer/Critica
Mtr.42437.1.S1_at	Medtr6g027390.1	27.3.22	'RNA.regulation of transcription.HB,Homeobox transcription factor family'	0.565224	0.0222426	1.30029	0.027024	WUSCHEL-related homeobox 6 AltName: Full=OsWOX6;
Mtr.41650.1.S1_at	Medtr4g085090.1	30.4.1	'signalling.phosphinositides.phosphatidylinositol-4-phosphate 5-kinase'	0.291053	0.287867	1.29958	0.000199378	phosphatidylinositol-4-phosphate 5-kinase family protein
Mtr.17624.1.S1_at	Medtr8g095680.1	30.3	'signalling.calcium'	0.614504	0.0281343	1.29876	0.000107769	Calnexin homolog Flags: Precursor;
Mtr.42557.1.S1_at	Medtr2g011160.1	30.2.17	'signalling.receptor kinases.DUF 26'	0.74948	0.216877	1.29859	0.00162686	Cysteine-rich receptor-like protein kinase 7 Short=Cysteine-rich RLK7; EC=2.7.11.-; Flags: Precursor;
Mtr.42927.1.S1_at	Medtr2g055850.1	28.1	'DNA.synthesis/chromatin structure'	0.687464	0.162456	1.29841	0.00566005	DEAD-box ATP-dependent RNA helicase 27 EC=3.6.1.-;
Mtr.40168.1.S1_at	Not assigned	16.2.1.1	'secondary metabolism.phenylpropanoids.lignin biosynthesis.PAL'	0.59837	0.341492	1.29835	0.00320521	phenylalanine ammonia-lyase (PAL3)
Mtr.49055.1.S1_s_at	Medtr3g110530.1	35.2	'not assigned.unknown'	0.821738	0.0815782	1.29761	0.000420149	hypothetical protein predicted by Glimmer/Critica
Mtr.10416.1.S1_at	Medtr5g064500.1	13.1.6.1.1	'amino acid metabolism.synthesis.aromatic aa.chorismate.3-deoxy-D-arabino-heptulosonate 7-phosphate synthase'	0.980517	7.84139e-05	1.29576	0.000570006	phospho-2-dehydro-3-deoxyheptonate aldolase
Mtr.45052.1.S1_at	Medtr1g093080.3	35.2	'not assigned.unknown'	0.291543	0.0292571	1.29562	0.0179096	myb family transcription factor
Mtr.43577.1.S1_s_at	Medtr1g023730.1	26.10	'misc.cytochrome P450'	-0.114283	0.54413	1.29542	0.00504681	cytochrome P450 family protein
Mtr.9362.1.S1_at	Medtr4g126790.1	35.2	'not assigned.unknown'	0.904973	0.00382507	1.29535	8.00997e-05	UPF0414 transmembrane protein C20orf30 homolog
Mtr.41413.1.S1_at	Medtr1g053270.1	29.1.1	'protein.aa activation.tyrosine-tRNA ligase'	0.571549	0.206468	1.29527	0.000467374	tyrosyl-tRNA synthetase, putative
Mtr.6652.1.S1_at	Not assigned	35.2	'not assigned.unknown'	0.260717	0.201292	1.29525	0.0445716	hypothetical protein predicted by Glimmer/Critica
Mtr.3824.1.S1_at	Not assigned	35.2	'not assigned.unknown'	0.942187	0.0889801	1.29499	0.00265087	Vesicle-associated membrane protein 722 Short=AtVAMP722; AltName: Full=Synaptobrevin-related protein 1;
Mtr.50280.1.S1_s_at	Medtr6g463460.1	30.2.17	'signalling.receptor kinases.DUF 26'	0.733069	0.00192292	1.29174	0.00199144	Cysteine-rich receptor-like protein kinase 8 Short=Cysteine-rich RLK8; EC=2.7.11.-; Flags: Precursor;
Mtr.8507.1.S1_at	Not assigned	20.2.99	'stress.abiotic.unspecified'	0.778879	0.000677809	1.29147	0.0232713	ABA-responsive protein ABR18
Mtr.43654.1.S1_at	Medtr4g074160.1	28.1	'DNA.synthesis/chromatin structure'	0.654304	0.026391	1.29135	0.000346787	H/ACA ribonucleoprotein complex subunit 4 EC=5.4.99.-; AltName: Full=Nucleolar protein NAP57 homolog; AltName: Full=Nopp-140-associated protein of 57 kDa homolog; Short=AtNAP57;
Mtr.42015.1.S1_at	Medtr0085s0010.1	21.2	'redox.ascorbate and glutathione'	0.885731	0.0626606	1.29063	0.00269192	Cytochrome b5 reductase 4 EC=1.6.2.2; AltName: Full=Flavohemoprotein b5/b5R; Short=b5+b5R; AltName: Full=cb5/cb5R;
Mtr.13044.1.S1_at	Medtr2g045360.1	27.3.32	'RNA.regulation of transcription.WRKY domain transcription factor family'	0.609057	0.0668157	1.29041	0.00680011	Probable WRKY transcription factor 47 AltName: Full=WRKY DNA-binding protein 47;
Mtr.42268.1.S1_at	Medtr8g015220.2	3.4.4	'minor CHO metabolism.myo-inositol.myo inositol oxygenases'	0.568492	0.146419	1.29017	0.0219267	expressed protein
Mtr.8910.1.S1_at	Medtr1g050730.1	35.2	'not assigned.unknown'	0.881734	0.0298119	1.29006	0.00183908	ATP-dependent RNA helicase DDX42 EC=3.6.1.-; AltName: Full=DEAD box protein 42; AltName: Full=Splicing factor 3B-associated 125 kDa protein; Short=SF3b125; AltName: Full=RNA helicase-related protein; Short=RNAHP; AltName: Full=RNA helicase-like protein; Short=RHELP; AltName: Full=SF3b DEAD-box protein;
Mtr.10518.1.S1_at	Medtr6g033260.3	13.1.3.6.1.1	'amino acid metabolism.synthesis.aspartate family.misc.homoserine.aspartate kinase'	0.749888	0.0138019	1.28966	0.000107833	aspartate kinase
Mtr.50422.1.S1_at	Medtr8g066120.1	35.2	'not assigned.unknown'	0.546651	0.026781	1.2871	0.0105566	Ethanol tolerance protein GEKO1
Mtr.39214.1.S1_at	Medtr1g100733.1	35.2	'not assigned.unknown'	1.03104	0.0276471	1.28706	0.00739635	hypothetical protein predicted by Glimmer/Critica
Mtr.33084.1.S1_at	Not assigned	35.2	'not assigned.unknown'	0.806726	0.00101278	1.28623	0.000513759	aminotransferase class I and II family protein
Mtr.41495.1.S1_at	Medtr1g044155.1	27.3.67	'RNA.regulation of transcription.putative transcription regulator'	0.651549	0.000102276	1.28511	0.00552847	Putative DNA-binding protein ESCAROLA
Mtr.32820.1.S1_at	Medtr5g062190.1	35.2	'not assigned.unknown'	0.543778	0.344427	1.2845	0.0379079	hypothetical protein predicted by Glimmer/Critica
Mtr.13365.1.S1_at	Medtr6g037640.1	35.1	'not assigned.no ontology'	0.688893	0.005825	1.28449	0.00214471	Mitochondrial import inner membrane translocase subunit tim16 AltName: Full=Presequence translocated-associated motor subunit pam16;
Mtr.19671.1.S1_at	Medtr4g076870.1	18.	'Co-factor and vitamine metabolism'	0.909595	0.0139152	1.28352	0.00650907	biotin synthase
Mtr.20857.1.S1_at	Medtr3g098760.1	29.4	'protein.postranslational modification'	0.73772	0.00163103	1.28261	0.00139169	Putative serine/threonine-protein kinase At1g54610 EC=2.7.11.1;
Mtr.42754.1.S1_at	Medtr8g046260.1	26.13	'misc.acid and other phosphatases'	0.864444	0.00381325	1.28188	0.0067085	Acid phosphatase 1 EC=3.1.3.2; AltName: Full=Apase-1(1); Flags: Precursor;
Mtr.48899.1.S1_at	Medtr4g014540.1	15.2	'metal handling.binding, chelation and storage'	0.921624	0.000536718	1.28003	0.00152948	ferritin, putative
Mtr.27442.1.S1_at	Medtr0022s0300.2	35.2	'not assigned.unknown'	0.444151	0.0516518	1.27906	0.00252143	expressed protein
Mtr.10314.1.S1_at	Medtr5g027840.1	27.1.2	'RNA.processing.RNA helicase'	0.628908	0.00485312	1.27853	0.00859355	DEAD-box ATP-dependent RNA helicase 5 EC=3.6.1.-;
Mtr.40176.1.S1_at	Medtr7g107420.1	29.2.1.2.2.21	'protein.synthesis.ribosomal protein.eukaryotic.60S subunit.L21'	0.661378	0.00654904	1.27807	0.00026484	60S ribosomal protein L21-1
Mtr.31050.1.S1_s_at	Medtr4g076870.1	35.2	'not assigned.unknown'	1.01741	0.0195562	1.27783	0.0014947	hypothetical protein predicted by Glimmer/Critica
Mtr.9525.1.S1_at	Medtr3g100330.1	20.2.1	'stress.abiotic.heat'	0.915109	0.0199807	1.27743	0.00289464	DnaJ protein family
Mtr.47086.1.S1_s_at	Medtr3g009030.1	35.2	'not assigned.unknown'	0.14782	0.265732	1.27737	0.000812963	hypothetical protein predicted by Glimmer/Critica
Mtr.25311.1.S1_at	Medtr5g022880.1	29.5.4	'protein.degradation.aspartate protease'	1.12375	0.0119975	1.27655	0.0117362	Aspartic proteinase-like protein 1 EC=3.4.23.-; Flags: Precursor;
Mtr.21920.1.S1_s_at	Medtr6g083900.1	27.3.11	'RNA.regulation of transcription.C2H2 zinc finger family'	0.522906	0.0231578	1.27625	0.000647644	Uncharacterized RING finger protein C2F3.16
Mtr.30504.1.S1_at	Medtr1g027640.1	35.2	'not assigned.unknown'	1.77629	0.0579053	1.27616	0.0205188	hypothetical protein predicted by Glimmer/Critica
Mtr.44701.1.S1_at	Medtr5g083370.1	35.1	'not assigned.no ontology'	0.646367	0.0476676	1.27614	0.00021216	expressed protein
Mtr.2380.1.S1_at	Medtr5g056640.1	13.1.3.4	'amino acid metabolism.synthesis.aspartate family.methionine'	0.993382	0.00252441	1.27579	0.00186646	homocysteine S-methyltransferase 1 (HMT-1)
Mtr.38461.1.S1_at	Medtr5g092810.1	30.3	'signalling.calcium'	0.392145	0.616166	1.27557	0.00813232	calcium-dependent protein kinase, putative / CDPK, putative
Mtr.36966.1.S1_at	Not assigned	35.2	'not assigned.unknown'	2.18727	0.0647952	1.27551	0.0364164	hypothetical protein predicted by Glimmer/Critica
Mtr.25059.1.S1_at	Medtr2g006020.1	33.99	'development.unspecified'	0.834546	0.0139093	1.2753	0.00307815	Ribosome biogenesis protein BOP1 AltName: Full=Block of proliferation 1 protein;
Mtr.44021.1.S1_at	Medtr3g045150.1	29.7	'protein.glycosylation'	0.891449	0.000424626	1.27497	0.00634287	UDP-GlcNAc:dolichol phosphate N-acetylglucosamine-1-phosphate transferase
Mtr.24339.1.S1_at	Medtr3g090550.1	33.99	'development.unspecified'	0.871947	0.0269878	1.2749	0.000509263	nodulin MtN21 family protein
Mtr.22536.1.S1_at	Medtr5g056480.1	35.2	'not assigned.unknown'	0.811748	0.00655637	1.27451	0.0022486	expressed protein
Mtr.51291.1.S1_at	Medtr3g102100.1	27.3.3	'RNA.regulation of transcription.AP2/EREBP, APETALA2/Ethylene-responsive element binding protein family'	0.34409	0.0373171	1.27421	0.00789201	Ethylene-responsive transcription factor RAP2-1 AltName: Full=Protein RELATED TO APETALA2 1;
Mtr.48102.1.S1_at	Medtr3g106160.1	20.2.1	'stress.abiotic.heat'	0.529416	0.0695457	1.27408	0.0125774	Chaperone protein clpB 2
Mtr.30167.1.S1_at	Not assigned	35.2	'not assigned.unknown'	1.48112	0.0319312	1.2737	0.029752	hypothetical protein predicted by Glimmer/Critica
Mtr.42141.1.S1_s_at	Medtr3g094630.1	26.12	'misc.peroxidases'	0.81191	0.0264461	1.27361	0.00389408	peroxidase, putative
Mtr.16423.1.S1_at	Medtr5g079740.1	29.5.11.20	'protein.degradation.ubiquitin.proteasom'	0.772098	0.0278585	1.27351	0.0143869	proteasome beta subunit, putative
Mtr.1547.1.S1_at	Medtr7g108150.1	35.2	'not assigned.unknown'	0.674469	0.0244088	1.27349	0.00204569	hypothetical protein predicted by Glimmer/Critica
Mtr.2390.1.S1_at	Not assigned	35.2	'not assigned.unknown'	1.23985	0.00155882	1.27278	0.00403975	hypothetical protein predicted by Glimmer/Critica
Mtr.11621.1.S1_at	Medtr6g088785.1	30.2.11	'signalling.receptor kinases.leucine rich repeat XI'	0.13499	0.166871	1.27242	0.00117722	leucine-rich repeat transmembrane protein kinase, putative
Mtr.44108.1.S1_at	Not assigned	35.2	'not assigned.unknown'	1.24378	0.0259426	1.27129	0.00326992	hypothetical protein predicted by Glimmer/Critica
Mtr.14242.1.S1_s_at	Not assigned	35.2	'not assigned.unknown'	1.38208	0.0022572	1.27087	0.0672046	hypothetical protein predicted by Glimmer/Critica
Mtr.33508.1.S1_s_at	Medtr4g129650.1	35.2	'not assigned.unknown'	0.359389	0.144777	1.27069	0.00169205	hypothetical protein predicted by Glimmer/Critica
Mtr.39305.1.S1_at	Not assigned	27.3.23	'RNA.regulation of transcription.HSF,Heat-shock transcription factor family'	0.622207	0.0834446	1.26957	0.00983461	Heat stress transcription factor B-2c AltName: Full=Heat stress transcription factor 24; Short=OsHsf-24;
Mtr.17610.1.S1_at	Not assigned	16.8.2	'secondary metabolism.flavonoids.chalcones'	1.55283	0.00463485	1.26955	0.0178872	Chalcone synthase 5 EC=2.3.1.74; AltName: Full=Naringenin-chalcone synthase 5;
Mtr.38015.1.S1_at	Medtr7g445390.1	35.2	'not assigned.unknown'	0.444925	0.0601785	1.26942	0.0197194	expressed protein
Mtr.7293.1.S1_at	Medtr5g093570.1	23.1.1.2	'nucleotide metabolism.synthesis.pyrimidine.aspartate transcarbamoylase'	0.640286	0.00301841	1.26936	0.0028044	carbamoyl-phosphate synthetase 2, aspartate transcarbamylase, and dihydroorotase
Mtr.45308.1.S1_at	Medtr8g070115.1	3.5	'minor CHO metabolism.others'	0.549988	0.0363474	1.26926	0.000709887	Alcohol dehydrogenase [NADP+] EC=1.1.1.2; AltName: Full=Aldehyde reductase; AltName: Full=Aldo-keto reductase family 1 member A1; AltName: Full=3-DG-reducing enzyme;
Mtr.40834.1.S1_at	Medtr1g048030.1	30.5	'signalling.G-proteins'	0.70259	0.00664567	1.26904	0.000266377	Guanine nucleotide-binding protein-like 3 homolog AltName: Full=Nucleostemin-1;
Mtr.36790.1.S1_at	Medtr4g048190.1	8.1.3	'TCA / org. transformation.TCA.aconitase'	0.659421	0.0111621	1.26818	0.000990698	aconitate hydratase, cytoplasmic, putative / citrate hydro-lyase/aconitase, putative
Mtr.44404.1.S1_s_at	Medtr8g107030.1	35.2	'not assigned.unknown'	1.23679	0.0127936	1.26751	0.000727108	expressed protein
Mtr.37316.1.S1_at	Medtr3g083130.1	3.5	'minor CHO metabolism.others'	0.929537	0.000805523	1.26743	0.00320005	oxidoreductase, aldo/keto reductase family
Mtr.844.1.S1_at	Medtr4g078840.1	35.2	'not assigned.unknown'	1.04938	0.00420378	1.26658	0.0238686	hypothetical protein predicted by Glimmer/Critica
Mtr.43505.1.S1_at	Medtr7g029630.1	1.3.11	'PS.calvin cyle.RPE'	0.7438	0.0195942	1.26631	0.000610303	ribulose-phosphate 3-epimerase, cytosolic, putative / pentose-5-phosphate 3-epimerase, putative
Mtr.25964.1.S1_s_at	Medtr3g022130.1	35.2	'not assigned.unknown'	0.659019	0.199822	1.2662	0.0106586	hypothetical protein predicted by Glimmer/Critica
Mtr.42180.1.S1_s_at	Medtr2g017740.1	33.99	'development.unspecified'	0.827187	0.0107109	1.26605	0.000370949	expressed protein
Mtr.42185.1.S1_at	Medtr8g468030.1	29.5.11.4.3.2	'protein.degradation.ubiquitin.E3.SCF.FBOX'	0.749612	0.0080649	1.26517	0.00257795	F-box/Kelch-repeat protein At2g02870
Mtr.9580.1.S1_at	Not assigned	27.3.39	'RNA.regulation of transcription.AtSR Transcription Factor family'	0.645013	0.0368199	1.26484	0.000332195	Calmodulin-binding transcription activator 3 AltName: Full=Signal-responsive protein 1; AltName: Full=Ethylene-induced calmodulin-binding protein a; Short=EICBP.a; AltName: Full=Ethylene-induced calmodulin-binding protein 1; Short=EICBP1;
Mtr.4630.1.S1_s_at	Medtr7g029630.1	1.3.11	'PS.calvin cyle.RPE'	0.738642	0.0149553	1.26445	0.000690954	ribulose-phosphate 3-epimerase, cytosolic, putative / pentose-5-phosphate 3-epimerase, putative
Mtr.42235.1.S1_at	Medtr7g013810.1	20.1	'stress.biotic'	0.863275	0.0914716	1.26428	0.00633127	Endo-1,3(4)-beta-glucanase 1 Short=Endo-1,4-beta-glucanase 1; Short=Endo-1,3-beta-glucanase 1; EC=3.2.1.6; AltName: Full=Laminarinase-1; Flags: Precursor;
Mtr.51425.1.S1_at	Medtr8g058250.3	30.2.17	'signalling.receptor kinases.DUF 26'	1.11393	0.115723	1.26381	0.000851858	Cysteine-rich receptor-like protein kinase 3 Short=Cysteine-rich RLK3; EC=2.7.11.-; Flags: Precursor;
Mtr.41207.1.S1_at	Not assigned	35.2	'not assigned.unknown'	0.613094	0.0154676	1.2624	0.0161654	hypothetical protein predicted by Glimmer/Critica
Mtr.9510.1.S1_at	Medtr8g089980.1	35.1	'not assigned.no ontology'	0.728151	0.00657057	1.26227	0.000714964	tRNA (cytosine-5-)-methyltransferase NSUN2 EC=2.1.1.29; AltName: Full=NOL1/NOP2/Sun domain family member 2; AltName: Full=Myc-induced SUN domain-containing protein;
Mtr.49556.1.S1_at	Medtr4g086290.1	27.2	'RNA.transcription'	0.916678	0.119294	1.26185	0.0173882	RNA polymerase I largest subunit
Mtr.39500.1.S1_at	Medtr2g018010.1	29.5.11.4.2	'protein.degradation.ubiquitin.E3.RING'	0.873026	0.00222287	1.26138	0.00154179	U-box domain-containing protein 17 EC=6.3.2.-; AltName: Full=Plant U-box protein 17;
Mtr.43016.1.S1_at	Medtr7g006560.1	7.2.2	'OPP.non-reductive PP.transaldolase'	0.65371	0.00024069	1.26094	0.000758348	putative transaldolase
Mtr.5791.1.S1_at	Medtr6g015315.1	16.8.1.21	'secondary metabolism.flavonoids.anthocyanins.anthocyanin 5-aromatic acyltransferase'	0.769817	0.0594128	1.26065	0.00521618	Anthocyanin 5-aromatic acyltransferase Short=5AT; EC=2.3.1.153;
Mtr.37869.1.S1_at	Medtr3g079340.1	20.1	'stress.biotic'	0.970205	0.0131566	1.26062	0.0068869	lipase class 3 family protein / disease resistance protein-related
Mtr.39454.1.S1_at	Medtr1g030220.1	26.28	'misc.GDSL-motif lipase'	1.58563	0.00587142	1.26025	0.0030348	Esterase EC=3.1.1.-; AltName: Full=Early nodule-specific protein homolog; AltName: Full=Latex allergen Hev b 13; AltName: Allergen=Hev b 13; Flags: Precursor;
Mtr.8462.1.S1_at	Medtr8g020970.1	17.7.1.2	'hormone metabolism.jasmonate.synthesis-degradation.lipoxygenase'	0.731577	0.0391756	1.26023	0.000822662	lipoxygenase, putative
Mtr.16658.1.S1_at	Medtr4g103800.2	23.4.1	'nucleotide metabolism.phosphotransfer and pyrophosphatases.adenylate kinase'	0.873375	0.0157071	1.25985	0.000299476	adenylate kinase
Mtr.7077.1.S1_at	Medtr1g029750.1	34.3	'transport.amino acids'	0.84602	0.00110261	1.25984	0.00999828	amino acid permease, putative
Mtr.15352.1.S1_x_at	Medtr3g029620.1	29.5.11.4.3.2	'protein.degradation.ubiquitin.E3.SCF.FBOX'	0.856478	0.0702081	1.25896	0.00120904	F-box protein At2g17030
Mtr.50226.1.S1_at	Medtr7g087540.1	35.2	'not assigned.unknown'	0.779108	0.156411	1.25712	0.000894643	expressed protein
Mtr.33365.1.S1_s_at	Medtr8g014360.2	34.16	'transport.ABC transporters and multidrug resistance systems'	1.28606	0.00572654	1.25709	0.00634323	Pleiotropic drug resistance protein 8
Mtr.12348.1.S1_at	Medtr7g101870.1	29.5.11.20	'protein.degradation.ubiquitin.proteasom'	0.688551	0.0103997	1.25697	0.00020576	Cell division control protein 48 homolog E Short=AtCDC48e; AltName: Full=Transitional endoplasmic reticulum ATPase E;
Mtr.42399.1.S1_at	Medtr8g027160.2	34.21	'transport.calcium'	0.606688	0.0606807	1.25667	0.000174002	ATPase, Ca++ transporting, cardiac muscle, fast twitch 1
Mtr.20319.1.S1_at	Medtr8g062670.1	8.1.1.1	'TCA / org. transformation.TCA.pyruvate DH.E1'	0.918165	0.000309896	1.25594	0.000145362	pyruvate dehydrogenase E1 alpha subunit
Mtr.40167.1.S1_s_at	Medtr7g101395.1	16.2.1.1	'secondary metabolism.phenylpropanoids.lignin biosynthesis.PAL'	1.0685	0.00350101	1.25558	0.00705688	phenylalanine ammonia-lyase (PAL3)
Mtr.51309.1.S1_at	Medtr5g029840.1	35.2	'not assigned.unknown'	0.305023	0.246837	1.25535	0.009327	hypothetical protein predicted by Glimmer/Critica
Mtr.35704.1.S1_at	Not assigned	35.2	'not assigned.unknown'	1.28418	0.0884041	1.25378	0.00519476	hypothetical protein predicted by Glimmer/Critica
Mtr.8132.1.S1_at	Medtr2g450740.1	35.2	'not assigned.unknown'	0.721045	0.0490035	1.25373	0.00046787	Protein OS-9 AltName: Full=Amplified in osteosarcoma 9; Flags: Precursor;
Mtr.45108.1.S1_at	Medtr5g092370.1	35.1	'not assigned.no ontology'	0.970672	0.0100458	1.25307	0.00678769	Uncharacterized protein At3g06530
Mtr.13415.1.S1_at	Medtr6g465420.1	27.3.3	'RNA.regulation of transcription.AP2/EREBP, APETALA2/Ethylene-responsive element binding protein family'	1.37059	0.00253892	1.25273	0.107405	Dehydration-responsive element-binding protein 1D Short=Protein DREB1D; AltName: Full=C-repeat/dehydration-responsive element-binding factor 4; Short=CRT/DRE-binding factor 4; Short=C-repeat-binding factor 4;
Mtr.45910.1.S1_at	Medtr7g090470.1	33.1	'development.storage proteins'	0.525989	0.000727158	1.2515	0.00629609	Lipase 4 EC=3.1.1.3; AltName: Full=Triacylglycerol lipase 4;
Mtr.12154.1.S1_at	Medtr4g108570.1	28.1	'DNA.synthesis/chromatin structure'	0.583054	0.0591468	1.25145	0.00387739	Protein SET AltName: Full=Phosphatase 2A inhibitor I2PP2A; Short=I-2PP2A; AltName: Full=Template-activating factor I; Short=TAF-I; AltName: Full=HLA-DR-associated protein II; AltName: Full=PHAPII; AltName: Full=Inhibitor of granzyme A-activated DNase; Short=IGAAD;
Mtr.23686.1.S1_at	Medtr4g124030.1	27.2	'RNA.transcription'	0.925904	0.000758265	1.25128	0.00264229	RNA polymerase 1-2
Mtr.12801.1.S1_s_at	Medtr7g086380.1	35.2	'not assigned.unknown'	-0.119486	0.739119	1.25127	0.0240894	2-aminoethanethiol dioxygenase EC=1.13.11.19; AltName: Full=Cysteamine dioxygenase;
Mtr.52082.1.S1_at	Medtr1g083460.1	29.2.1.2.2.18	'protein.synthesis.ribosomal protein.eukaryotic.60S subunit.L18'	0.701195	0.0069623	1.25044	0.000564099	60S ribosomal protein L18-3
Mtr.45285.1.S1_at	Medtr5g070350.1	3.5	'minor CHO metabolism.others'	1.04067	0.0666348	1.25013	0.0430525	pfkB type carbohydrate kinase protein family
Mtr.43371.1.S1_at	Medtr7g029030.1	26.12	'misc.peroxidases'	0.97012	0.0760921	1.24914	0.0023802	peroxidase, putative
Mtr.38510.1.S1_at	Medtr8g080470.1	29.5	'protein.degradation'	0.902695	0.0184552	1.24866	0.00415114	24 kDa vacuolar protein, putative
Mtr.20784.1.S1_s_at	Medtr3g079340.1	20.1	'stress.biotic'	0.992007	0.0140688	1.24769	0.0050548	lipase class 3 family protein / disease resistance protein-related
Mtr.22455.1.S1_at	Medtr8g072560.1	34.99	'transport.misc'	0.342672	0.0883	1.24758	0.00151067	Uncharacterized transporter YBR287W
Mtr.52344.1.S1_at	Medtr4g080140.1	13.1.1.2.1	'amino acid metabolism.synthesis.central amino acid metabolism.aspartate.aspartate aminotransferase'	0.470949	0.00895496	1.24663	4.23792e-05	glutamate oxaloacetate transaminase 2, mitochondrial
Mtr.43988.1.S1_at	Medtr2g064310.1	34.12	'transport.metal'	0.478507	0.0751518	1.2465	0.00539635	Zinc transporter 1 AltName: Full=ZRT/IRT-like protein 1; Flags: Precursor;
Mtr.8326.1.S1_at	Medtr5g083780.1	35.2	'not assigned.unknown'	0.636758	0.0124966	1.24644	0.000431942	Uncharacterized protein At2g40430
Mtr.13174.1.S1_at	Medtr1g016630.1	35.2	'not assigned.unknown'	0.8265	0.00671909	1.24644	0.00224318	expressed protein
Mtr.43313.1.S1_at	Medtr1g087920.1	27.3.3	'RNA.regulation of transcription.AP2/EREBP, APETALA2/Ethylene-responsive element binding protein family'	0.605014	0.0490624	1.24624	0.00453277	Ethylene-responsive transcription factor RAP2-3 AltName: Full=Protein RELATED TO APETALA2 3; AltName: Full=Cadmium-induced protein AS30;
Mtr.9938.1.S1_at	Medtr7g075090.1	13.1.3.5	'amino acid metabolism.synthesis.aspartate family.lysine'	0.800464	0.00919893	1.24581	0.0131295	dihydrodipicolinate synthase 1 (DHDPS1) (DHDPS) (DHPS1)
Mtr.37913.1.S1_at	Medtr8g090375.1	11.9.4.2	'lipid metabolism.lipid degradation.beta-oxidation.acyl CoA DH'	0.608217	0.00708724	1.24503	0.00488952	hypothetical protein
Mtr.9372.1.S1_at	Medtr4g094275.1	35.2	'not assigned.unknown'	0.740425	0.090336	1.2447	0.0303311	Chaperone protein dnaJ 20, chloroplastic Short=AtJ20; Short=AtDjC20; Flags: Precursor;
Mtr.27861.1.S1_at	Not assigned	35.2	'not assigned.unknown'	0.653379	0.00439744	1.24407	0.0151838	hypothetical protein predicted by Glimmer/Critica
Mtr.39589.1.S1_at	Medtr7g023260.1	29.2.1.2.2.523	'protein.synthesis.ribosomal protein.eukaryotic.60S subunit.L23A'	0.779516	0.000605376	1.24385	0.000582852	60S ribosomal protein L23A
Mtr.643.1.S1_s_at	Medtr7g010730.1	20.1.7	'stress.biotic.PR-proteins'	0.361985	0.0107175	1.24354	0.00887491	Phytosulfokine receptor EC=2.7.11.1; AltName: Full=Phytosulfokine LRR receptor kinase; Flags: Precursor;
Mtr.40882.1.S1_at	Medtr3g088150.1	5.10	'fermentation.aldehyde dehydrogenase'	0.786806	0.0130638	1.2434	0.000791786	aldehyde dehydrogenase (ALDH3)
Mtr.43773.1.S1_at	Medtr6g070920.2	35.1	'not assigned.no ontology'	0.595492	0.094659	1.24179	0.0204599	Nudix hydrolase 4 Short=AtNUDT4; EC=3.6.1.-; AltName: Full=ADP-ribose pyrophosphatase; EC=3.6.1.13; AltName: Full=NADH pyrophosphatase; EC=3.6.1.22;
Mtr.43104.1.S1_at	Medtr3g083370.1	17.5.1	'hormone metabolism.ethylene.synthesis-degradation'	0.988284	0.12272	1.24162	0.0013823	1-aminocyclopropane-1-carboxylate oxidase, putative / ACC oxidase, putative
Mtr.37419.1.S1_at	Medtr4g074930.4	35.1	'not assigned.no ontology'	0.618983	0.0323953	1.24111	0.000540375	Protein gar2
Mtr.35806.1.S1_at	Medtr1g099800.1	35.2	'not assigned.unknown'	0.478471	0.00112757	1.24109	0.00951652	hypothetical protein predicted by Glimmer/Critica
Mtr.43574.1.S1_at	Medtr4g105590.2	35.2	'not assigned.unknown'	0.747355	0.00474101	1.2406	0.00447865	U3 small nucleolar ribonucleoprotein protein MPP10 AltName: Full=M phase phosphoprotein 10;
Mtr.38154.1.S1_at	Medtr3g007750.1	27.1	'RNA.processing'	0.598701	0.001651	1.24056	0.000677232	hypothetical protein
Mtr.5449.1.S1_at	Medtr8g020290.1	35.2	'not assigned.unknown'	0.730329	0.0598789	1.24055	0.0190003	hypothetical protein predicted by Glimmer/Critica
Mtr.14582.1.S1_at	Medtr5g029700.1	29.5.11.4.2	'protein.degradation.ubiquitin.E3.RING'	0.67878	0.0512766	1.24011	0.00112505	E3 ubiquitin-protein ligase RNF14 EC=6.3.2.-; AltName: Full=RING finger protein 14; AltName: Full=Androgen receptor-associated protein 54; AltName: Full=Protein Triad2;
Mtr.8691.1.S1_at	Medtr6g077820.1	8.1.6	'TCA / org. transformation.TCA.succinyl-CoA ligase'	0.933607	0.00551607	1.23999	7.18578e-05	succinyl-CoA-ligase alpha subunit
Mtr.4964.1.S1_at	Medtr3g450680.1	35.2	'not assigned.unknown'	0.736628	0.0835722	1.23958	0.00641722	expressed protein
Mtr.29652.1.S1_at	Not assigned	35.2	'not assigned.unknown'	0.431701	0.316551	1.23901	0.000591076	hypothetical protein predicted by Glimmer/Critica
Mtr.23981.1.S1_at	Medtr8g077940.1	33.99	'development.unspecified'	0.452794	0.0873172	1.23856	0.0249288	Scarecrow-like protein 15 Short=AtSCL15; AltName: Full=GRAS family protein 25; Short=AtGRAS-25;
Mtr.10029.1.S1_at	Not assigned	34.99	'transport.misc'	1.2214	0.00090943	1.23854	0.00237284	Protein TRANSPARENT TESTA 12
Mtr.42997.1.S1_at	Not assigned	29.2.1.1.3.2.510	'protein.synthesis.ribosomal protein.prokaryotic.unknown organellar.50S subunit.L10A'	0.797843	0.00411096	1.23839	0.0115766	60S ribosomal protein L10a-2
Mtr.8335.1.S1_at	Not assigned	35.2	'not assigned.unknown'	0.510895	0.0998112	1.23835	0.00957192	hypothetical protein predicted by Glimmer/Critica
Mtr.33448.1.S1_at	Medtr2g031930.1	26.10	'misc.cytochrome P450'	0.0186785	0.25205	1.23671	0.0103563	cytochrome P450 family protein
Mtr.39140.1.S1_at	Medtr2g101090.1	34.16	'transport.ABC transporters and multidrug resistance systems'	0.524146	0.084558	1.23599	0.000236153	Probable pleiotropic drug resistance protein 7
Mtr.12337.1.S1_at	Not assigned	20.1.7	'stress.biotic.PR-proteins'	0.755707	0.0335913	1.23594	0.00417378	TMV resistance protein N
Mtr.50485.1.S1_s_at	Medtr1g093010.1	28.99	'DNA.unspecified'	-0.130039	0.371237	1.23558	0.0311636	hypothetical protein
Mtr.2946.1.S1_at	Medtr1g094185.1	35.2	'not assigned.unknown'	0.960935	0.00283454	1.23549	0.00030235	hypothetical protein predicted by Glimmer/Critica
Mtr.15376.1.S1_at	Medtr4g127640.1	35.2	'not assigned.unknown'	0.494444	0.0151562	1.23531	0.00110377	Williams Beuren syndrome chromosome region 22
Mtr.4231.1.S1_at	Not assigned	35.2	'not assigned.unknown'	1.45051	0.000195669	1.23525	0.00234762	hypothetical protein predicted by Glimmer/Critica
Mtr.43850.1.S1_at	Medtr1g062710.1	12.2.2	'N-metabolism.ammonia metabolism.glutamine synthase'	1.03276	0.0477505	1.23522	0.030336	Protein fluG
Mtr.10880.1.S1_at	Medtr5g090580.1	26.2	'misc.UDP glucosyl and glucoronyl transferases'	0.833816	0.00502869	1.23391	0.000712509	Anthocyanidin 3-O-glucosyltransferase 1 EC=2.4.1.115; AltName: Full=Flavonol 3-O-glucosyltransferase 1; AltName: Full=UDP-glucose flavonoid 3-O-glucosyltransferase 1;
Mtr.8516.1.S1_at	Medtr4g021880.2	31.1	'cell.organisation'	0.816483	0.000796023	1.23344	0.00338688	Serine/threonine-protein phosphatase 6 regulatory ankyrin repeat subunit A Short=Serine/threonine-protein phosphatase 6 regulatory subunit ARS-A; Short=PP6-ARS-A; AltName: Full=Ankyrin repeat domain-containing protein 28; AltName: Full=Phosphatase interactor targeting protein hnRNP K; Short=PITK;
Mtr.48829.1.S1_at	Medtr1g072420.1	35.1	'not assigned.no ontology'	0.850941	0.00718411	1.23326	0.00453066	Basic 7S globulin AltName: Full=SBg7S; Short=Bg; Contains: RecName: Full=Basic 7S globulin high kDa subunit; Contains: RecName: Full=Basic 7S globulin low kDa subunit; Flags: Precursor;
Mtr.12294.1.S1_at	Medtr6g043210.1	29.2.1.2.1.18	'protein.synthesis.ribosomal protein.eukaryotic.40S subunit.S18'	0.663006	0.00343954	1.23292	0.00154266	40S ribosomal protein S18
Mtr.19097.1.S1_at	Medtr1g108640.1	35.2	'not assigned.unknown'	0.572694	0.095009	1.23196	0.00219938	expressed protein
Mtr.48503.1.S1_at	Medtr5g081705.1	29.2.1.2.2.535	'protein.synthesis.ribosomal protein.eukaryotic.60S subunit.L35A'	0.684675	0.0295236	1.23134	4.70924e-05	60S ribosomal protein L35a-1
Mtr.6540.1.S1_at	Medtr4g088810.1	17.7.1.2	'hormone metabolism.jasmonate.synthesis-degradation.lipoxygenase'	0.297747	0.133757	1.23104	0.0428759	lipoxygenase, putative
Mtr.33658.1.S1_at	Medtr2g097463.1	33.99	'development.unspecified'	0.932853	0.0183202	1.23038	0.00356075	Scarecrow-like protein 11 Short=AtSCL11; AltName: Full=GRAS family protein 31; Short=AtGRAS-31;
Mtr.10031.1.S1_at	Medtr4g107330.1	9.7	'mitochondrial electron transport / ATP synthesis.cytochrome c oxidase'	0.787063	0.000124458	1.22941	0.0025884	Mitochondrial inner membrane protein OXA1 AltName: Full=Oxidase assembly 1 protein; Short=AtOXA1; Flags: Precursor;
Mtr.40075.1.S1_at	Medtr2g035320.2	20.2.99	'stress.abiotic.unspecified'	0.629322	0.326819	1.2294	0.00125092	ABA-responsive protein ABR17
Mtr.6918.1.S1_at	Medtr5g011050.1	11.9.3.1	'lipid metabolism.lipid degradation.lysophospholipases.phospholipase D'	0.479532	0.0871691	1.22931	0.00686722	phospholipase D gamma 2 / PLD gamma 2 (PLDGAMMA2)
Mtr.48109.1.S1_at	Medtr3g106060.1	27.3.32	'RNA.regulation of transcription.WRKY domain transcription factor family'	1.17311	0.0285428	1.22861	0.124455	Probable WRKY transcription factor 40 AltName: Full=WRKY DNA-binding protein 40;
Mtr.49667.1.S1_s_at	Medtr1g093790.1	35.2	'not assigned.unknown'	0.717134	0.00340299	1.22841	2.22344e-05	hypothetical protein predicted by Glimmer/Critica
Mtr.26801.1.S1_a_at	Medtr6g033410.1	35.2	'not assigned.unknown'	0.449301	0.0864241	1.22837	0.00130081	hypothetical protein predicted by Glimmer/Critica
Mtr.12528.1.S1_at	Medtr2g011080.2	11.8	'lipid metabolism.'exotics' (steroids, squalene etc)'	0.623859	0.0120986	1.22766	7.79424e-05	Minor allergen Alt a 7 AltName: Full=Allergen Alt a VII; AltName: Allergen=Alt a 7;
Mtr.44215.1.S1_at	Medtr2g090155.2	35.1	'not assigned.no ontology'	0.294799	0.0382034	1.22711	0.011648	peroxisomal membrane protein-related
Mtr.26527.1.S1_at	Medtr1g101950.1	2.2.1.1	'major CHO metabolism.degradation.sucrose.fructokinase'	0.792621	0.0179773	1.2266	0.00392944	pfkB-type carbohydrate kinase family protein
Mtr.40833.1.S1_at	Medtr1g048030.1	30.5	'signalling.G-proteins'	0.502807	0.0950324	1.22655	0.00525739	Guanine nucleotide-binding protein-like 3 homolog
Mtr.42258.1.S1_at	Medtr4g107220.1	35.1	'not assigned.no ontology'	0.293089	0.181351	1.22635	0.0203518	Uncharacterized isomerase BH0283 EC=5.1.-.-;
Mtr.35628.1.S1_s_at	Medtr8g093335.1	35.1	'not assigned.no ontology'	0.796219	0.0582908	1.22622	0.0161796	Protein MKS1 AltName: Full=Protein MAP kinase 4 substrate 1;
Mtr.36993.1.S1_at	Not assigned	35.2	'not assigned.unknown'	0.700681	0.054045	1.22619	0.0163701	BURP domain-containing protein
Mtr.5928.1.S1_at	Medtr1g106085.1	34.99	'transport.misc'	1.21978	0.00281	1.22529	0.0298636	Nucleobase-ascorbate transporter 4 Short=AtNAT4; Short=AtPER;
Mtr.26949.1.S1_at	Not assigned	35.2	'not assigned.unknown'	0.793613	0.0645309	1.22513	0.0304427	hypothetical protein predicted by Glimmer/Critica
Mtr.5764.1.S1_at	Not assigned	35.2	'not assigned.unknown'	0.433224	0.206133	1.22481	0.00103213	hypothetical protein predicted by Glimmer/Critica
Mtr.42551.1.S1_at	Not assigned	35.2	'not assigned.unknown'	0.516392	0.205024	1.22272	0.00307583	hypothetical protein predicted by Glimmer/Critica
Mtr.41367.1.S1_at	Medtr2g016800.1	35.2	'not assigned.unknown'	0.230705	0.114138	1.22247	0.0177543	hypothetical protein predicted by Glimmer/Critica
Mtr.40365.1.S1_s_at	Medtr4g103800.1	23.4.1	'nucleotide metabolism.phosphotransfer and pyrophosphatases.adenylate kinase'	0.845435	0.01775	1.22227	0.00204005	adenylate kinase
Mtr.42911.1.S1_at	Medtr2g436100.1	29.5.11.4.2	'protein.degradation.ubiquitin.E3.RING'	0.925411	0.0532853	1.22199	0.0182942	RING-H2 finger protein ATL3F AltName: Full=RING-H2 finger protein ATL2;
Mtr.10583.1.S1_at	Medtr3g088440.1	34.12	'transport.metal'	1.01729	0.000756447	1.2217	0.011713	Metal transporter Nramp6 Short=AtNramp6;
Mtr.35463.1.S1_at	Medtr4g127160.1	35.1	'not assigned.no ontology'	0.501091	0.0074788	1.22157	0.0043977	expressed protein
Mtr.31335.1.S1_s_at	Medtr6g068930.1	5.3	'fermentation.ADH'	0.83585	0.00671869	1.22085	0.000631322	alcohol dehydrogenase, putative
Mtr.12678.1.S1_at	Medtr7g012020.1	16.2.1.9	'secondary metabolism.phenylpropanoids.lignin biosynthesis.COMT'	1.31231	0.0690237	1.22057	0.00734417	O-methyltransferase, putative
Mtr.443.1.S1_at	Medtr5g085400.1	20.1.7	'stress.biotic.PR-proteins'	-0.0483566	0.457355	1.22021	0.015923	Disease resistance protein At4g27190
Mtr.37456.1.S1_at	Medtr0078s0060.1	26.2	'misc.UDP glucosyl and glucoronyl transferases'	0.566872	0.0444214	1.22006	0.00103067	UDP-glucoronosyl/UDP-glucosyl transferase family protein
Mtr.41807.1.S1_at	Medtr6g043510.1	30.2.17	'signalling.receptor kinases.DUF 26'	1.06067	0.00012379	1.22003	0.00213761	Putative receptor protein kinase ZmPK1 EC=2.7.11.1; Flags: Precursor;
Mtr.12934.1.S1_at	Medtr7g085640.1	27.4	'RNA.RNA binding'	0.694421	0.0164288	1.21967	0.0011582	Putative H/ACA ribonucleoprotein complex subunit 1-like protein 1
Mtr.35168.1.S1_s_at	Not assigned	10.7	'cell wall.modification'	0.298484	0.0412837	1.21916	0.00631273	Expansin-like B1 Short=AtEXLB1; Short=At-EXPR1; Short=AtEXPR1; AltName: Full=Ath-ExpBeta-3.1; Flags: Precursor;
Mtr.24852.1.S1_at	Medtr1g082560.1	35.2	'not assigned.unknown'	0.928971	0.0983371	1.21839	0.00931846	hypothetical protein predicted by Glimmer/Critica
Mtr.22411.1.S1_at	Medtr6g472300.1	20.1.7	'stress.biotic.PR-proteins'	0.0478607	0.150926	1.21775	0.0038637	TMV resistance protein N
Mtr.45085.1.S1_s_at	Medtr8g039560.1	35.1	'not assigned.no ontology'	0.480838	0.121647	1.21741	0.00360628	U-box domain-containing protein 11 EC=6.3.2.-; AltName: Full=Plant U-box protein 11;
Mtr.46208.1.S1_at	Medtr2g037760.1	35.2	'not assigned.unknown'	0.942034	0.012693	1.21685	0.0210913	hypothetical protein predicted by Glimmer/Critica
Mtr.42869.1.S1_at	Medtr1g106785.1	30.2.2	'signalling.receptor kinases.leucine rich repeat II'	0.961803	0.00146274	1.21632	0.000333995	BRASSINOSTEROID INSENSITIVE 1-associated receptor kinase 1 Short=BRI1-associated receptor kinase 1; EC=2.7.11.1; AltName: Full=Somatic embryogenesis receptor-like kinase 3; Flags: Precursor;
Mtr.8994.1.S1_s_at	Medtr7g099170.2	35.1	'not assigned.no ontology'	0.821406	0.0602597	1.21556	0.00668798	WD repeat-containing protein 12
Mtr.10055.1.S1_at	Medtr8g104520.1	30.2.17	'signalling.receptor kinases.DUF 26'	0.690143	0.0168889	1.21438	0.000118781	Putative cysteine-rich receptor-like protein kinase 39 Short=Cysteine-rich RLK39; EC=2.7.11.-; Flags: Precursor;
Mtr.38170.1.S1_at	Medtr7g014200.1	16.8.1.21	'secondary metabolism.flavonoids.anthocyanins.anthocyanin 5-aromatic acyltransferase'	0.834406	0.027074	1.21426	0.00264977	Anthocyanin 5-aromatic acyltransferase Short=5AT; EC=2.3.1.153;
Mtr.5392.1.S1_at	Medtr8g018150.1	30.5	'signalling.G-proteins'	0.562037	0.0138242	1.21312	0.000237246	Probable nucleolar GTP-binding protein 1
Mtr.8513.1.S1_at	Medtr7g103420.1	4.13	'glycolysis.PK'	0.737929	0.00348476	1.21261	0.00102553	pyruvate kinase, putative
Mtr.10404.1.S1_at	Medtr7g101395.1	16.2.1.1	'secondary metabolism.phenylpropanoids.lignin biosynthesis.PAL'	0.984653	0.00762714	1.21254	0.00401647	phenylalanine ammonia-lyase (PAL3)
Mtr.17815.1.S1_s_at	Medtr1g442830.1	35.2	'not assigned.unknown'	0.505179	0.455071	1.2123	0.0178414	Nucleolar protein 14 AltName: Full=Nucleolar complex protein 14;
Mtr.9381.1.S1_at	Medtr4g089020.1	26.10	'misc.cytochrome P450'	0.448637	0.0114463	1.21158	0.00217808	cytochrome P450, putative
Mtr.9290.1.S1_at	Medtr8g063790.2	3.2.3	'minor CHO metabolism.trehalose.potential TPS/TPP'	0.676011	0.015431	1.21154	0.00551454	glycosyl transferase family 20 protein / trehalose-phosphatase family protein
[truncated: 3,335 more rows]

## Sheet: C
Probe Set ID	Genome V4.0 ID	Mapman Functional class	Mapman Functional class name	api 16hpi /API 16hpi	pval (Bonferroni) api 16hpi / API 16hpi	Annotation from Czaja et al. 2012
Mtr.13293.1.S1_at	Medtr3g467100.1	11.6	'lipid metabolism.lipid transfer proteins etc'	1.53032	0.00232138	Non-specific lipid-transfer protein Short=NsLTP; Short=LTP; AltName: Full=SDI-9; Flags: Precursor;
Mtr.2534.1.S1_at	Medtr5g031390.1	16.2.1.10	'secondary metabolism.phenylpropanoids.lignin biosynthesis.CAD'	1.06247	0.000190181	mannitol dehydrogenase, putative
Mtr.5486.1.S1_at	Medtr5g055680.3	16.8.4	'secondary metabolism.flavonoids.flavonols'	1.52275	0.0208878	Protein SRG1 AltName: Full=Protein SENESCENCE-RELATED GENE 1; Short=AtSRG1;
Mtr.38270.1.S1_at	Medtr1g114690.4	17.1.3	'hormone metabolism.abscisic acid.induced-regulated-responsive-activated'	1.0129	0.0478319	Putative GEM-like protein 8
Mtr.38267.1.S1_at	Medtr8g461330.1	17.6.1.13	'hormone metabolism.gibberelin.synthesis-degradation.GA2 oxidase'	1.00363	0.0236891	gibberellin 2-oxidase, putative / GA2-oxidase, putative
Mtr.15981.1.S1_at	Medtr6g074650.1	20.1.7	'stress.biotic.PR-proteins'	2.07822	0.0312592	TMV resistance protein N
Mtr.48346.1.S1_at	Medtr6g083860.2	20.1.7	'stress.biotic.PR-proteins'	1.14465	0.00502927	TMV resistance protein N
Mtr.16372.1.S1_x_at	Not assigned	20.1.7	'stress.biotic.PR-proteins'	1.12193	0.0281915	TMV resistance protein N
Mtr.16372.1.S1_at	Medtr6g075930.1	20.1.7	'stress.biotic.PR-proteins'	1.06621	0.0382505	TMV resistance protein N
Mtr.52323.1.S1_at	Medtr4g080320.1	20.1.7	'stress.biotic.PR-proteins'	1.05842	0.0427164	TMV resistance protein N
Mtr.17165.1.S1_at	Medtr2g063560.1	20.2.1	'stress.abiotic.heat'	1.20392	0.0387493	17.8 kDa class I heat shock protein
Mtr.38003.1.S1_at	Medtr3g081170.1	20.2.1	'stress.abiotic.heat'	1.17745	0.0361234	Hypoxia up-regulated protein 1 AltName: Full=170 kDa glucose-regulated protein; AltName: Full=GRP-170; AltName: Full=140 kDa Ca(2+)-binding protein; AltName: Full=CBP-140; Flags: Precursor;
Mtr.13965.1.S1_at	Not assigned	26.10	'misc.cytochrome P450'	1.24757	0.0475198	Cytochrome P450 76C4 EC=1.14.-.-;
Mtr.43577.1.S1_s_at	Medtr1g023730.1	26.10	'misc.cytochrome P450'	1.1049	0.0249965	cytochrome P450 family protein
Mtr.33448.1.S1_s_at	Medtr2g031930.1	26.10	'misc.cytochrome P450'	1.09207	0.0301874	cytochrome P450 family protein
Mtr.34081.1.S1_at	Medtr2g072400.1	26.10	'misc.cytochrome P450'	1.01129	0.0224318	Secologanin synthase Short=SLS; EC=1.3.3.9; AltName: Full=Cytochrome P450 72A1; AltName: Full=CYPLXXII;
Mtr.5722.1.S1_at	Medtr7g013240.1	26.2	'misc.UDP glucosyl and glucoronyl transferases'	1.93787	0.0257662	Uncharacterized UDP-glucosyltransferase At1g05670 EC=2.4.1.-;
Mtr.20073.1.S1_at	Medtr7g052640.1	26.21	'misc.protease inhibitor/seed storage/lipid transfer protein (LTP) family protein'	-1.35423	0.0458352	protease inhibitor/seed storage/lipid transfer protein (LTP) family
Mtr.43280.1.S1_at	Medtr4g066630.3	26.3	'misc.gluco-, galacto- and mannosidases'	1.26642	0.016057	glycosyl hydrolase family 1
Mtr.43280.1.S1_x_at	Medtr4g066630.3	26.3	'misc.gluco-, galacto- and mannosidases'	1.16216	0.022013	glycosyl hydrolase family 1
Mtr.15339.1.S1_at	Medtr1g043050.1	27.3.25	'RNA.regulation of transcription.MYB domain transcription factor family'	1.81732	0.0251885	Myb-related protein Myb4 AltName: Full=OsMyb4; AltName: Full=Transcription factor RLTR1;
Mtr.15332.1.S1_at	Medtr1g043080.1	27.3.25	'RNA.regulation of transcription.MYB domain transcription factor family'	1.40801	0.0464237	Myb-related protein Myb4 AltName: Full=OsMyb4; AltName: Full=Transcription factor RLTR1;
Mtr.27935.1.S1_s_at	Medtr4g007060.2	27.3.32	'RNA.regulation of transcription.WRKY domain transcription factor family'	1.11145	0.0324735	Probable WRKY transcription factor 40 AltName: Full=WRKY DNA-binding protein 40;
Mtr.8440.1.S1_at	Medtr2g099010.3	27.3.7	'RNA.regulation of transcription.C2C2(Zn) CO-like, Constans-like zinc finger family'	1.13479	0.0335396	Salt tolerance protein
Mtr.50485.1.S1_s_at	Medtr1g093010.1	28.99	'DNA.unspecified'	1.09628	0.0220699	hypothetical protein
Mtr.10085.1.S1_at	Medtr3g086940.1	29.4	'protein.postranslational modification'	1.19002	0.00757862	serine/threonine protein kinase, putative
Mtr.48139.1.S1_at	Not assigned	30.11	'signalling.light'	1.81137	0.0389055	far-red impaired responsive protein, putative
Mtr.51499.1.S1_at	Medtr2g081470.1	30.2.17	'signalling.receptor kinases.DUF 26'	1.05711	0.025625	Putative serine/threonine-protein kinase receptor EC=2.7.11.1; AltName: Full=S-receptor kinase; Short=SRK; Flags: Precursor;
Mtr.49455.1.S1_at	Medtr7g118110.1	30.2.2	'signalling.receptor kinases.leucine rich repeat II'	1.10469	0.0277858	BRASSINOSTEROID INSENSITIVE 1-associated receptor kinase 1 Short=BRI1-associated receptor kinase 1; EC=2.7.11.1; AltName: Full=Somatic embryogenesis receptor-like kinase 3; Flags: Precursor;
Mtr.32977.1.S1_at	Medtr3g117330.1	31.1	'cell.organisation'	1.14966	0.0243791	kinesin motor protein-related
Mtr.9543.1.S1_at	Medtr4g013235.2	31.1	'cell.organisation'	-2.21266	0.00929684	Protein SCAR2 Short=AtSCAR2; AltName: Full=Protein WAVE4; AltName: Full=Protein DISTORTED 3; AltName: Full=Protein IRREGULAR TRICHOME BRANCH 1;
Mtr.8831.1.S1_at	Medtr5g017670.1	33.1	'development.storage proteins'	1.03848	0.0188287	Patatin-07 EC=3.1.1.-; Flags: Precursor;
Mtr.44109.1.S1_at	Medtr5g085850.1	34.13	'transport.peptides and oligopeptides'	1.15441	0.00770797	Nitrate/chlorate transporter
Mtr.13100.1.S1_at	Medtr8g089340.1	34.3	'transport.amino acids'	-1.12187	0.0274895	Uncharacterized amino acid permease yfnA
Mtr.35838.1.S1_at	Medtr5g012290.1	34.4	'transport.nitrate'	-1.0494	0.0311057	Nitrate/chlorate transporter
Mtr.13594.1.S1_s_at	Medtr6g025610.1	35.1	'not assigned.no ontology'	1.1569	0.0402958	Monoglyceride lipase Short=MGL; EC=3.1.1.23;
Mtr.35157.1.S1_at	Medtr7g015180.1	35.1	'not assigned.no ontology'	1.13025	0.0126513	Uncharacterized FCP1 homology domain-containing protein C1271.03c
Mtr.46001.1.S1_at	Medtr1g031650.1	35.1.19	'not assigned.no ontology.C2 domain-containing protein'	1.16546	0.008919	Probable ADP-ribosylation factor GTPase-activating protein AGD13 AltName: Full=Protein ARF-GAP DOMAIN 13; Short=AtAGD13;
Mtr.15662.1.S1_s_at	Medtr5g030890.3	35.1.40	'not assigned.no ontology.glycine rich proteins'	-1.99524	0.0217294	glycine-rich protein
Mtr.18422.1.S1_at	Medtr1g061540.1	35.2	'not assigned.unknown'	1.87802	0.0209787	expressed protein
Mtr.33377.1.S1_s_at	Medtr4g006320.1	35.2	'not assigned.unknown'	1.62975	0.0474462	Eukaryotic translation initiation factor 5B Short=eIF-5B; AltName: Full=Translation initiation factor IF-2;
Mtr.33683.1.S1_at	Medtr6g084440.1	35.2	'not assigned.unknown'	1.52567	0.0171926	expressed protein
Mtr.20158.1.S1_s_at	Not assigned	35.2	'not assigned.unknown'	1.47589	0.0483749	hypothetical protein similar to gag-pol polyprotein
Mtr.11103.1.S1_at	Not assigned	35.2	'not assigned.unknown'	1.45378	0.00353889	hypothetical protein predicted by Glimmer/Critica
Mtr.10224.1.S1_at	Not assigned	35.2	'not assigned.unknown'	1.37506	0.0315622	hypothetical protein predicted by Glimmer/Critica
Mtr.40532.1.S1_s_at	Medtr2g063460.1	35.2	'not assigned.unknown'	1.31414	0.030789	hypothetical protein predicted by Glimmer/Critica
Mtr.22414.1.S1_s_at	Medtr6g472250.1	35.2	'not assigned.unknown'	1.28302	0.0157639	hypothetical protein predicted by Glimmer/Critica
Mtr.44770.1.S1_at	Not assigned	35.2	'not assigned.unknown'	1.23187	0.00407461	hypothetical protein predicted by Glimmer/Critica
Mtr.30981.1.S1_at	Medtr8g104200.1	35.2	'not assigned.unknown'	1.22592	0.0310201	hypothetical protein predicted by Glimmer/Critica
Mtr.11933.1.S1_at	Medtr6g074650.1	35.2	'not assigned.unknown'	1.21745	0.00348248	hypothetical protein predicted by Glimmer/Critica
Mtr.8666.1.S1_s_at	Medtr4g088770.1	35.2	'not assigned.unknown'	1.2114	0.0437989	expressed protein
Mtr.47691.1.S1_at	Not assigned	35.2	'not assigned.unknown'	1.18998	0.0182131	hypothetical protein predicted by Glimmer/Critica
Mtr.6652.1.S1_at	Not assigned	35.2	'not assigned.unknown'	1.17126	0.0422105	hypothetical protein predicted by Glimmer/Critica
Mtr.13618.1.S1_at	Medtr6g028030.1	35.2	'not assigned.unknown'	1.12259	0.00553334	Annexin A13 AltName: Full=Annexin-13; AltName: Full=Annexin XIII;
Mtr.9034.1.S1_at	Medtr2g013780.1	35.2	'not assigned.unknown'	1.12008	0.0433366	expressed protein
Mtr.42551.1.S1_at	Not assigned	35.2	'not assigned.unknown'	1.09748	0.00321846	hypothetical protein predicted by Glimmer/Critica
Mtr.43646.1.S1_at	Medtr6g472110.1	35.2	'not assigned.unknown'	1.08662	0.0242635	expressed protein
Mtr.1872.1.S1_at	Medtr3g116440.1	35.2	'not assigned.unknown'	1.05697	0.0204313	Organ-specific protein S2
Mtr.24258.1.S1_s_at	Medtr8g018320.1	35.2	'not assigned.unknown'	1.0509	0.0155643	expressed protein
Mtr.6154.1.S1_s_at	Medtr7g079350.1	35.2	'not assigned.unknown'	1.03139	0.0328123	Wall-associated receptor kinase-like 2 EC=2.7.11.-; Flags: Precursor;
Mtr.50913.1.S1_at	Medtr4g059620.1	35.2	'not assigned.unknown'	1.00961	0.00816939	hypothetical protein predicted by Glimmer/Critica
Mtr.12428.1.S1_at	Medtr1g066530.1	35.2	'not assigned.unknown'	-1.40016	0.0422152	Albumin-2 AltName: Full=PA2;
Mtr.4815.1.S1_at	Medtr4g114870.1	35.2	'not assigned.unknown'	-1.59889	0.00902442	hypothetical protein predicted by Glimmer/Critica
Mtr.31903.1.S1_at	Medtr4g114870.1	35.2	'not assigned.unknown'	-1.80492	0.00103555	hypothetical protein predicted by Glimmer/Critica
Mtr.30734.1.S1_at	Medtr1g055175.1	35.2	'not assigned.unknown'	-2.47175	0.0114488	hypothetical protein predicted by Glimmer/Critica
