# Supplementary material for: Developmental Modulation of Root Cell Wall Architecture Confers Resistance to an Oomycete Pathogen
Source: Curr Biol. 2020 Nov 2;30(21):4165–4176.e5. doi: 10.1016/j.cub.2020.08.011 (PMC7658807; doi:10.1016/j.cub.2020.08.011)
Supplement: Data S2. Validation of Microarray Expression Values by RT-qPCR, Related to Figures 3 and S5 — Expression level was measured by RT-qPCR using the 2-ΔCp method using MtH3l as reference gene. Subsequently, gene regulation between mock and 16 hpi with P. palmivora (API 16hpi / API mock and api 16 hpi / api mock) and between genotypes (api mock / API mock and api 16hpi / API 16hpi) was determined using the 2-ΔΔCp method. Gene expression ratios obtained from microarray (array) and qPCR were plotted on a logarithmic scale (base 2). Similar gene induction at 16 hpi as compared to mock plants was observed in API and api both in RT-qPCR assays and array data for the immune marker genes THA, PRX, GLP and LOX. Genes showing significant fold change in a given ratio either in the array (Bonferroni-corrected p value < 0.05) or RT-qPCR (t test < 0.05) are colored in red when their log2 FC > 1 or in green when their log2 FC < −1. [file mmc4.xlsx]

## Sheet: Data S2
				API 16hpi / API mock		api 16 hpi / api mock		api mock / API mock		api 16hpi / API 16hpi
Gene	Annotation	Forward primer	Reverse primer	qPCR	array	qPCR	array	qPCR	array	qPCR	array
Medtr1g062660	Thaumatin-like protein (THA)	GGCGCAATCCCACCAGCAAC	ACCACTCCCACCTTGTGGCG	8.55727	5.4755	7.52168	7.65447	0.0796997	-2.22051	-0.95589	-0.0415313
Medtr4g083710	Peroxidase (PRX)	ATGCCCTGGAGTTGTGTCTTGTGC	TGACGGACCACCCACAGCAA	2.2409	3.99839	2.84985	6.91692	-1.38457	-2.59329	-0.775619	0.325246
Medtr5g046430	Germin-like protein (GLP)	CTCTCCAAGACTTTTGTGTTGCA	TCACGAATACACCATCTTTGGG	6.0471	3.0848	6.21875	4.22905	-1.50085	-1.83546	-1.3292	-0.691209
Medtr5g024020	Lipoxygenase (LOX)	TCAAGCTTGCTCGTCCGGTCC	CGACCACTTCTAACCCTTCGAGGG	5.18192	1.53489	3.25497	3.65697	0.938469	-1.76354	-0.988483	0.358544
Medtr4g128570	Endo-xyloglucan transferase , XTH MERI5	GGAGAACCATACACTCTTCACACC	TGCGTTGAGGATTCCAAAGAATGG	1.66074	2.98002	2.70431	3.76411	-2.53646	-1.34077	-1.49289	-0.556685
Medtr4g013235.2	SCAR2, API	TTGCTGCTCACGACAAAAGC	TTGAGGCATAACCCGCTCAG	0.00200566	0.709885	-0.364318	-0.0918616	-2.47065	-1.41091	-2.83697	-2.21266
Medtr4g007220	Xyloglucan Fucosyltransferase FUT6	TCACAACCAATGGAGGAACAGTCC	TCAAACCTGTTGTTGTAGCTGGTC	-2.73654	-1.22184	-1.86844	-1.94722	-0.384759	1.55909	0.483334	0.833707
Medtr3g109320	Calmodulin Like protein 42	ACTCACCACCAAACTCAATGCC	ACAAGAGCTCGAATCATCCTTTCG	-4.4874	-1.96082	-3.70387	-4.02577	-1.23801	1.66268	-0.454487	-0.402267
